# Supplementary material for: 2,4-Dichloro­phenyl 4-bromo­benzene­sulfonate
Source: Acta Crystallogr Sect E Struct Rep Online. 2009 Oct 23;65(Pt 11):o2841. doi: 10.1107/S1600536809042950 (PMC2971312; doi:10.1107/S1600536809042950)
Supplement: Supplementary file 1 [file e-65-o2841-sup1.cif]

##############################################################################
###                                                                        ###
###        Electronic paper (Acta Crystallographica Section E)             ###
###                                                                        ###
##############################################################################
#                                                                            #
# This CIF contains the data in a paper accepted for publication in Acta     #
# Crystallographica Section E. It conforms to the requirements of Notes      #
# for Authors for Section E, and has been peer reviewed under the auspices   #
# of the IUCr Commission on Journals.                                        #
#                                                                            #
# Full details of the Crystallographic Information File format               #
# are given in the paper "The Crystallographic Information File (CIF):       #
# a New Standard Archive File for Crystallography" by S. R. Hall, F. H.      #
# Allen and I. D. Brown [Acta Cryst. (1991), A47, 655-685].                  #
#                                                                            #
# The current version of the core CIF dictionary is obtainable from          #
# ftp://ftp.iucr.org/pub/cif_core.dic. The current version number is 2.4.    #
#                                                                            #
# Software is freely available for graphical display of the structure(s) in  #
# this CIF.  For information consult the CIF home page http://www.iucr.org/  #
# cif/home.html                                                              #
#                                                                            #
# This file may be used for bona fide research purposes within the           #
# scientific community so long as proper attribution is given to the journal # 
# article from which it was obtained.                                        #
#                                                                            #
##############################################################################
                                             
data_I
_audit_creation_method     SHELXL-97
_chemical_name_systematic
;
2,4-Dichlorophenyl 4-bromobenzenesulfonate
;
_chemical_name_common     ?
_chemical_formula_moiety     'C12 H7 Br Cl2 O3 S'
_chemical_formula_sum     'C12 H7 Br Cl2 O3 S'
_chemical_formula_iupac     'C12 H7 Br Cl2 O3 S'
_chemical_formula_weight     382.05
_chemical_melting_point     398
_symmetry_cell_setting     'triclinic'
_symmetry_space_group_name_H-M     'P -1'
_symmetry_space_group_name_hall     '-P 1'
loop_
    _symmetry_equiv_pos_as_xyz
    'x, y, z'
    '-x, -y, -z'
_cell_length_a     7.2955(10)
_cell_length_b     8.3955(11)
_cell_length_c     11.1251(15)
_cell_angle_alpha     95.737(8)
_cell_angle_beta     98.645(7)
_cell_angle_gamma     96.231(8)
_cell_volume     664.98(15)
_cell_formula_units_Z     2
_cell_measurement_reflns_used     4109
_cell_measurement_theta_min     2.5
_cell_measurement_theta_max     33.6
_cell_measurement_temperature     90.0(5)
_exptl_crystal_description     prism
_exptl_crystal_colour     colorless
_exptl_crystal_size_max     0.17
_exptl_crystal_size_mid     0.10
_exptl_crystal_size_min     0.07
_exptl_crystal_density_diffrn     1.908
_exptl_crystal_density_meas     ?
_exptl_crystal_density_method     'not measured'
_exptl_crystal_F_000     376
_exptl_absorpt_coefficient_mu     3.648
_exptl_absorpt_correction_type     'multi-scan'
_exptl_absorpt_process_details     '(HKL SCALEPACK; Otwinowski & Minor 1997)'
_exptl_absorpt_correction_T_min     0.5760
_exptl_absorpt_correction_T_max     0.7843
_exptl_special_details
;
;
_diffrn_ambient_temperature     90.0(5)
_diffrn_radiation_type     MoK\a
_diffrn_radiation_wavelength     0.71073
_diffrn_radiation_source     'fine-focus sealed tube'
_diffrn_radiation_monochromator     graphite
_diffrn_measurement_device_type
                         'Nonius KappaCCD diffractometer with Oxford Cryostream'
_diffrn_measurement_method     '\w scans with \k offsets'
_diffrn_detector_area_resol_mean     ?
_diffrn_reflns_number     18308
_diffrn_reflns_av_R_equivalents     0.0253
_diffrn_reflns_av_sigmaI/netI     0.0363
_diffrn_reflns_theta_min     2.85
_diffrn_reflns_theta_max     33.54
_diffrn_reflns_theta_full     25.00
_diffrn_measured_fraction_theta_max     0.904
_diffrn_measured_fraction_theta_full     0.999
_diffrn_reflns_limit_h_min     -10
_diffrn_reflns_limit_h_max     11
_diffrn_reflns_limit_k_min     -12
_diffrn_reflns_limit_k_max     12
_diffrn_reflns_limit_l_min     -16
_diffrn_reflns_limit_l_max     17
_diffrn_standards_number     ?
_diffrn_standards_interval_count     ?
_diffrn_standards_interval_time     ?
_diffrn_standards_decay_%     0
_refine_special_details
;
Refinement of <i>F</i>^2^ against ALL reflections. The weighted <i>R</i>-factor
<i>wR</i> and goodness of fit <i>S</i> are based on <i>F</i>^2^, conventional
<i>R</i>-factors <i>R</i> are based on <i>F</i>, with <i>F</i> set to zero for
negative <i>F</i>^2^. The threshold expression of <i>F</i>^2^ >
\s(<i>F</i>^2^) is used only for calculating <i>R</i>-factors(gt) <i>etc</i>.
and is not relevant to the choice of reflections for refinement.
<i>R</i>-factors based on <i>F</i>^2^ are statistically about twice as large
as those based on <i>F</i>, and <i>R</i>- factors based on ALL data will be
even larger.
;
_reflns_number_total     4745
_reflns_number_gt     4091
_reflns_threshold_expression     'I >2\s(I)'
_refine_ls_structure_factor_coef     Fsqd
_refine_ls_matrix_type     full
_refine_ls_R_factor_all     0.0408
_refine_ls_R_factor_gt     0.0312
_refine_ls_wR_factor_gt     0.0694
_refine_ls_wR_factor_ref     0.0737
_refine_ls_goodness_of_fit_ref     1.048
_refine_ls_restrained_S_all     1.048
_refine_ls_number_reflns     4745
_refine_ls_number_parameters     200
_refine_ls_number_restraints     0
_refine_ls_hydrogen_treatment     refall
_refine_ls_weighting_scheme     calc
_refine_ls_weighting_details
         'calc w=1/[\s^2^(Fo^2^)+(0.0284P)^2^+0.6284P] where P=(Fo^2^+2Fc^2^)/3'
_atom_sites_solution_hydrogens     difmap
_atom_sites_solution_primary     direct
_atom_sites_solution_secondary     difmap
_refine_ls_shift/su_max     0.001
_refine_ls_shift/su_mean     0.000
_refine_diff_density_max     0.418
_refine_diff_density_min     -0.762
_refine_ls_extinction_method     none
_refine_ls_extinction_coef     ?
loop_
    _atom_type_symbol
    _atom_type_description
    _atom_type_scat_dispersion_real
    _atom_type_scat_dispersion_imag
    _atom_type_scat_source
    'C' 'C' 0.0033 0.0016
                         'International Tables Vol C Tables 4.2.6.8 and 6.1.1.4'
    'H' 'H' 0.0000 0.0000
                         'International Tables Vol C Tables 4.2.6.8 and 6.1.1.4'
    'Br' 'Br' -0.2901 2.4595
                         'International Tables Vol C Tables 4.2.6.8 and 6.1.1.4'
    'Cl' 'Cl' 0.1484 0.1585
                         'International Tables Vol C Tables 4.2.6.8 and 6.1.1.4'
    'O' 'O' 0.0106 0.0060
                         'International Tables Vol C Tables 4.2.6.8 and 6.1.1.4'
    'S' 'S' 0.1246 0.1234
                         'International Tables Vol C Tables 4.2.6.8 and 6.1.1.4'
_computing_data_collection     'COLLECT (Nonius, 2000)'
_computing_cell_refinement     'Denzo and Scalepack (Otwinowski & Minor, 1997)'
_computing_data_reduction
;
Denzo and Scalepack (Otwinowski & Minor, 1997)
;
_computing_structure_solution     'SHELXS97 (Sheldrick, 2008)'
_computing_structure_refinement     'SHELXL97 (Sheldrick, 2008)'
_computing_molecular_graphics     'PLATON (Spek, 2009)'
_computing_publication_material     'SHELXL97 (Sheldrick, 2008)'
loop_
    _atom_site_type_symbol
    _atom_site_label
    _atom_site_fract_x
    _atom_site_fract_y
    _atom_site_fract_z
    _atom_site_U_iso_or_equiv
    _atom_site_adp_type
    _atom_site_calc_flag
    _atom_site_refinement_flags
    _atom_site_occupancy
    _atom_site_disorder_assembly
    _atom_site_disorder_group
    Br Br1 0.64701(3) 0.17437(2) 0.428948(18) 0.01931(6) Uani d . 1 . .
    Cl Cl1 0.02233(6) 0.03498(5) 0.69619(4) 0.01838(9) Uani d . 1 . .
    Cl Cl2 0.36290(6) -0.08990(6) 1.13426(5) 0.02035(10) Uani d . 1 . .
    S S1 0.14495(6) 0.51012(5) 0.77797(4) 0.01350(8) Uani d . 1 . .
    O O1 0.26445(19) 0.59769(16) 0.88237(13) 0.0180(3) Uani d . 1 . .
    O O2 0.00437(19) 0.58520(17) 0.70897(13) 0.0193(3) Uani d . 1 . .
    O O3 0.02261(17) 0.36107(15) 0.82191(12) 0.0136(2) Uani d . 1 . .
    C C1 0.4977(2) 0.2748(2) 0.53130(17) 0.0139(3) Uani d . 1 . .
    C C2 0.5760(2) 0.3301(2) 0.65200(18) 0.0161(3) Uani d . 1 . .
    C C3 0.4664(3) 0.4019(2) 0.72856(17) 0.0154(3) Uani d . 1 . .
    C C4 0.2818(2) 0.4176(2) 0.68176(16) 0.0129(3) Uani d . 1 . .
    C C5 0.2045(2) 0.3631(2) 0.56058(17) 0.0150(3) Uani d . 1 . .
    C C6 0.3137(3) 0.2911(2) 0.48443(17) 0.0159(3) Uani d . 1 . .
    C C7 0.1140(2) 0.2578(2) 0.89617(16) 0.0125(3) Uani d . 1 . .
    C C8 0.1862(3) 0.3101(2) 1.01796(17) 0.0157(3) Uani d . 1 . .
    C C9 0.2658(3) 0.2032(2) 1.09162(17) 0.0169(3) Uani d . 1 . .
    C C10 0.2681(2) 0.0454(2) 1.04188(17) 0.0148(3) Uani d . 1 . .
    C C11 0.1949(2) -0.0090(2) 0.92034(17) 0.0145(3) Uani d . 1 . .
    C C12 0.1179(2) 0.0995(2) 0.84746(16) 0.0129(3) Uani d . 1 . .
    H H2 0.702(4) 0.319(3) 0.682(2) 0.023(6) Uiso d . 1 . .
    H H3 0.511(4) 0.442(3) 0.811(2) 0.021(6) Uiso d . 1 . .
    H H5 0.075(4) 0.373(3) 0.533(2) 0.027(7) Uiso d . 1 . .
    H H6 0.266(3) 0.253(3) 0.405(2) 0.020(6) Uiso d . 1 . .
    H H8 0.177(3) 0.419(3) 1.050(2) 0.019(6) Uiso d . 1 . .
    H H9 0.316(4) 0.241(3) 1.174(3) 0.025(7) Uiso d . 1 . .
    H H11 0.201(3) -0.113(3) 0.889(2) 0.014(6) Uiso d . 1 . .
loop_
    _atom_site_aniso_label
    _atom_site_aniso_U_11
    _atom_site_aniso_U_22
    _atom_site_aniso_U_33
    _atom_site_aniso_U_12
    _atom_site_aniso_U_13
    _atom_site_aniso_U_23
    Br1 0.02086(9) 0.01838(10) 0.02144(10) 0.00506(7) 0.01007(7) 0.00289(7)
    Cl1 0.0235(2) 0.0159(2) 0.01452(19) 0.00065(16) 0.00259(16) -0.00138(15)
    Cl2 0.01585(19) 0.0236(2) 0.0246(2) 0.00547(16) 0.00383(16) 0.01331(18)
    S1 0.01517(18) 0.01071(18) 0.01559(19) 0.00379(14) 0.00343(15) 0.00253(14)
    O1 0.0223(6) 0.0124(6) 0.0186(6) 0.0010(5) 0.0036(5) -0.0010(5)
    O2 0.0210(6) 0.0179(7) 0.0223(7) 0.0101(5) 0.0054(5) 0.0071(5)
    O3 0.0125(5) 0.0132(6) 0.0159(6) 0.0027(4) 0.0023(4) 0.0044(5)
    C1 0.0160(7) 0.0112(7) 0.0168(8) 0.0032(6) 0.0072(6) 0.0034(6)
    C2 0.0134(7) 0.0167(8) 0.0192(8) 0.0030(6) 0.0024(6) 0.0054(7)
    C3 0.0146(7) 0.0158(8) 0.0150(8) 0.0010(6) 0.0002(6) 0.0024(6)
    C4 0.0139(7) 0.0104(7) 0.0151(8) 0.0026(6) 0.0035(6) 0.0021(6)
    C5 0.0136(7) 0.0158(8) 0.0151(8) 0.0022(6) 0.0002(6) 0.0024(6)
    C6 0.0167(8) 0.0167(8) 0.0138(8) 0.0010(6) 0.0013(6) 0.0029(6)
    C7 0.0123(7) 0.0120(7) 0.0146(7) 0.0025(6) 0.0043(6) 0.0035(6)
    C8 0.0185(8) 0.0141(8) 0.0145(8) 0.0021(6) 0.0031(6) 0.0008(6)
    C9 0.0166(8) 0.0188(9) 0.0148(8) 0.0004(7) 0.0017(6) 0.0028(7)
    C10 0.0110(7) 0.0163(8) 0.0191(8) 0.0032(6) 0.0038(6) 0.0088(6)
    C11 0.0136(7) 0.0124(8) 0.0192(8) 0.0033(6) 0.0053(6) 0.0040(6)
    C12 0.0123(7) 0.0137(8) 0.0128(7) 0.0010(6) 0.0035(6) 0.0005(6)
_geom_special_details
;
All su's (except the su in the dihedral angle between two l.s. planes)
are estimated using the full covariance matrix. The cell su's are taken
into account individually in the estimation of su's in distances, angles
and torsion angles; correlations between su's in cell parameters are only
used when they are defined by crystal symmetry. An approximate (isotropic)
treatment of cell su's is used for estimating su's involving l.s.
planes.
;
loop_
    _geom_bond_atom_site_label_1
    _geom_bond_atom_site_label_2
    _geom_bond_site_symmetry_2
    _geom_bond_distance
    _geom_bond_publ_flag
    Br1 C1 . 1.8909(17) ?
    Cl1 C12 . 1.7306(18) ?
    Cl2 C10 . 1.7361(18) ?
    S1 O1 . 1.4267(15) ?
    S1 O2 . 1.4279(14) ?
    S1 O3 . 1.6163(13) ?
    S1 C4 . 1.7520(18) ?
    O3 C7 . 1.407(2) ?
    C1 C2 . 1.390(3) ?
    C1 C6 . 1.391(3) ?
    C2 C3 . 1.391(3) ?
    C2 H2 . 0.95(3) ?
    C3 C4 . 1.394(2) ?
    C3 H3 . 0.94(3) ?
    C4 C5 . 1.392(2) ?
    C5 C6 . 1.387(3) ?
    C5 H5 . 0.96(3) ?
    C6 H6 . 0.91(3) ?
    C7 C8 . 1.386(2) ?
    C7 C12 . 1.390(2) ?
    C8 C9 . 1.390(3) ?
    C8 H8 . 0.96(3) ?
    C9 C10 . 1.387(3) ?
    C9 H9 . 0.94(3) ?
    C10 C11 . 1.389(3) ?
    C11 C12 . 1.387(2) ?
    C11 H11 . 0.91(2) ?
loop_
    _geom_angle_atom_site_label_1
    _geom_angle_atom_site_label_2
    _geom_angle_atom_site_label_3
    _geom_angle_site_symmetry_1
    _geom_angle_site_symmetry_3
    _geom_angle
    _geom_angle_publ_flag
    O1 S1 O2 . . 120.61(9) ?
    O1 S1 O3 . . 108.71(8) ?
    O2 S1 O3 . . 102.04(8) ?
    O1 S1 C4 . . 109.04(8) ?
    O2 S1 C4 . . 110.81(9) ?
    O3 S1 C4 . . 104.20(8) ?
    C7 O3 S1 . . 119.14(11) ?
    C2 C1 C6 . . 121.93(16) ?
    C2 C1 Br1 . . 118.56(13) ?
    C6 C1 Br1 . . 119.51(14) ?
    C1 C2 C3 . . 119.00(16) ?
    C1 C2 H2 . . 120.7(16) ?
    C3 C2 H2 . . 120.3(16) ?
    C2 C3 C4 . . 119.06(17) ?
    C2 C3 H3 . . 123.1(16) ?
    C4 C3 H3 . . 117.8(16) ?
    C5 C4 C3 . . 121.71(16) ?
    C5 C4 S1 . . 119.34(13) ?
    C3 C4 S1 . . 118.94(14) ?
    C6 C5 C4 . . 119.18(16) ?
    C6 C5 H5 . . 121.9(17) ?
    C4 C5 H5 . . 118.9(16) ?
    C5 C6 C1 . . 119.11(17) ?
    C5 C6 H6 . . 120.8(16) ?
    C1 C6 H6 . . 120.0(16) ?
    C8 C7 C12 . . 120.82(16) ?
    C8 C7 O3 . . 120.41(16) ?
    C12 C7 O3 . . 118.60(16) ?
    C7 C8 C9 . . 119.49(17) ?
    C7 C8 H8 . . 119.2(15) ?
    C9 C8 H8 . . 121.3(15) ?
    C10 C9 C8 . . 119.06(17) ?
    C10 C9 H9 . . 122.2(16) ?
    C8 C9 H9 . . 118.7(17) ?
    C9 C10 C11 . . 122.05(17) ?
    C9 C10 Cl2 . . 119.28(15) ?
    C11 C10 Cl2 . . 118.66(14) ?
    C12 C11 C10 . . 118.29(17) ?
    C12 C11 H11 . . 121.4(15) ?
    C10 C11 H11 . . 120.2(15) ?
    C11 C12 C7 . . 120.28(16) ?
    C11 C12 Cl1 . . 119.48(14) ?
    C7 C12 Cl1 . . 120.22(14) ?
loop_
    _geom_torsion_atom_site_label_1
    _geom_torsion_atom_site_label_2
    _geom_torsion_atom_site_label_3
    _geom_torsion_atom_site_label_4
    _geom_torsion_site_symmetry_1
    _geom_torsion_site_symmetry_2
    _geom_torsion_site_symmetry_3
    _geom_torsion_site_symmetry_4
    _geom_torsion
    _geom_torsion_publ_flag
    O1 S1 O3 C7 . . . . -50.31(14) ?
    O2 S1 O3 C7 . . . . -178.76(13) ?
    C4 S1 O3 C7 . . . . 65.86(14) ?
    C6 C1 C2 C3 . . . . 0.8(3) ?
    Br1 C1 C2 C3 . . . . -179.02(14) ?
    C1 C2 C3 C4 . . . . -0.5(3) ?
    C2 C3 C4 C5 . . . . 0.0(3) ?
    C2 C3 C4 S1 . . . . -179.30(14) ?
    O1 S1 C4 C5 . . . . -162.54(14) ?
    O2 S1 C4 C5 . . . . -27.52(17) ?
    O3 S1 C4 C5 . . . . 81.53(15) ?
    O1 S1 C4 C3 . . . . 16.82(17) ?
    O2 S1 C4 C3 . . . . 151.84(15) ?
    O3 S1 C4 C3 . . . . -99.11(15) ?
    C3 C4 C5 C6 . . . . 0.1(3) ?
    S1 C4 C5 C6 . . . . 179.47(14) ?
    C4 C5 C6 C1 . . . . 0.2(3) ?
    C2 C1 C6 C5 . . . . -0.6(3) ?
    Br1 C1 C6 C5 . . . . 179.19(14) ?
    S1 O3 C7 C8 . . . . 72.63(19) ?
    S1 O3 C7 C12 . . . . -112.06(16) ?
    C12 C7 C8 C9 . . . . 0.9(3) ?
    O3 C7 C8 C9 . . . . 176.11(16) ?
    C7 C8 C9 C10 . . . . -1.1(3) ?
    C8 C9 C10 C11 . . . . 0.6(3) ?
    C8 C9 C10 Cl2 . . . . -178.65(14) ?
    C9 C10 C11 C12 . . . . 0.2(3) ?
    Cl2 C10 C11 C12 . . . . 179.41(13) ?
    C10 C11 C12 C7 . . . . -0.4(3) ?
    C10 C11 C12 Cl1 . . . . -179.04(13) ?
    C8 C7 C12 C11 . . . . -0.1(3) ?
    O3 C7 C12 C11 . . . . -175.43(15) ?
    C8 C7 C12 Cl1 . . . . 178.50(14) ?
    O3 C7 C12 Cl1 . . . . 3.2(2) ?
loop_
    _geom_hbond_atom_site_label_D
    _geom_hbond_atom_site_label_H
    _geom_hbond_atom_site_label_A
    _geom_hbond_site_symmetry_A
    _geom_hbond_distance_DH
    _geom_hbond_distance_HA
    _geom_hbond_distance_DA
    _geom_hbond_angle_DHA
    _geom_hbond_publ_flag
    C3 H3 O1 . 0.94(3) 2.51(3) 2.919(2) 106.2(18) y
    C2 H2 O3 1_655 0.95(3) 2.58(3) 3.482(2) 160(2) y
    C11 H11 O1 1_545 0.91(2) 2.52(2) 3.390(2) 160(2) y
data_global
_journal_date_recd_electronic     2009-10-08
_journal_date_accepted     2009-10-19
_journal_name_full     'Acta Crystallographica, Section E'
_journal_year     2009
_journal_volume     65
_journal_issue     11
_journal_page_first     o2841
_journal_page_last     o2841
_journal_paper_category     QO
_journal_coeditor_code     OM2286
_publ_contact_author_name     'Dr. Nagarajan Vembu'
_publ_contact_author_address
;
       Nagarajan Vembu
       Department of Chemistry
       Urumu Dhanalakshmi College
       Tiruchirappalli - 620 019
       Tamil Nadu, India
;
_publ_contact_author_email     vembu57@yahoo.com
_publ_contact_author_fax     ?
_publ_contact_author_phone     '0091 431 2772525'
_publ_section_title
;
2,4-Dichlorophenyl 4-bromobenzenesulfonate
;
loop_
    _publ_author_name
    _publ_author_address
    'Vembu, Nagarajan '
;
Department of Chemistry
Urumu Dhanalakshmi College
Tiruchirappalli 620 019
India
;
    'Fronczek, Frank R. '
;
Department of Chemistry
Louisiana State University
Baton Rouge
LA 70803-1804
USA
;
