# Supplementary material for: 2,4-Dichloro­phenyl 4-bromo­benzene­sulfonate
Source: Acta Crystallogr Sect E Struct Rep Online. 2009 Oct 23;65(Pt 11):o2841. doi: 10.1107/S1600536809042950 (PMC2971312; doi:10.1107/S1600536809042950)
Supplement: Supplementary file 2 [file e-65-o2841-Isup2.hkl]

# 
# h,k,l, Fc-squared, Fo-squared, sigma(Fo-squared) and status flag 
# 
data_I
_shelx_title ' Compound2' 
_shelx_refln_list_code          4 
_shelx_F_calc_maximum      163.23 
_exptl_crystal_F_000       376.00 
_reflns_d_resolution_high  0.6431 
 
loop_ 
 _symmetry_equiv_pos_as_xyz 
 'x, y, z' 
 '-x, -y, -z' 
 
_cell_length_a     7.2955 
_cell_length_b     8.3955 
_cell_length_c    11.1251 
_cell_angle_alpha  95.737 
_cell_angle_beta   98.645 
_cell_angle_gamma  96.231 
 
_shelx_F_squared_multiplier     1.000 
 
loop_ 
 _refln_index_h 
 _refln_index_k 
 _refln_index_l 
 _refln_F_squared_calc 
 _refln_F_squared_meas 
 _refln_F_squared_sigma 
 _refln_observed_status 
   1   0   0       33.10       35.53      0.88 o 
   2   0   0      350.74      366.64      4.87 o 
   3   0   0     4313.46     4178.57     44.37 o 
   4   0   0      396.15      340.26      5.34 o 
   5   0   0      252.92      241.77      5.93 o 
   6   0   0     2269.12     2194.15     31.16 o 
   7   0   0       73.02       79.72      3.86 o 
   8   0   0      891.76      873.42     23.93 o 
   9   0   0       39.19       44.60      7.34 o 
  10   0   0      194.10      189.86     11.76 o 
 -10   1   0        1.97       -1.11      7.92 o 
  -9   1   0       81.40       91.04      8.95 o 
  -8   1   0      782.99      789.01     24.80 o 
  -7   1   0      813.80      841.53     14.35 o 
  -6   1   0      317.71      294.58      7.06 o 
  -5   1   0     3198.39     3159.21     44.65 o 
  -4   1   0     1359.78     1418.71     22.15 o 
  -3   1   0     1241.86     1138.66     26.83 o 
  -2   1   0     7030.65     6854.19    134.14 o 
  -1   1   0     1172.17     1164.05     18.59 o 
   1   1   0       70.91       81.02      1.46 o 
   2   1   0     6715.26     6607.21    109.97 o 
   3   1   0     6630.65     6535.42    124.64 o 
   4   1   0       72.35       97.71      2.16 o 
   5   1   0      718.49      685.48     26.76 o 
   6   1   0     1097.74     1108.21     16.02 o 
   7   1   0     1087.39     1057.76     18.14 o 
   8   1   0       72.26       69.62      9.31 o 
   9   1   0      375.51      404.94     13.23 o 
  10   1   0       78.30       68.83     28.96 o 
 -11   2   0        0.29      -14.14     14.14 o 
 -10   2   0       59.66       52.54     10.87 o 
  -9   2   0      431.92      455.55     12.98 o 
  -8   2   0     1197.88     1215.84     24.32 o 
  -7   2   0      211.13      198.94     11.02 o 
  -6   2   0      988.70     1005.20     43.38 o 
  -5   2   0     3774.54     3835.88     94.66 o 
  -4   2   0       17.80       17.58      2.22 o 
  -3   2   0     1385.11     1355.25     21.15 o 
  -2   2   0     6411.34     6256.44     68.66 o 
  -1   2   0      111.00      114.01      3.15 o 
   0   2   0      293.75      278.84      3.64 o 
   1   2   0    13388.83    12088.39    372.48 o 
   2   2   0     1792.66     1781.83     59.30 o 
   3   2   0       33.95       37.08      1.32 o 
   4   2   0      991.45      963.22     12.00 o 
   5   2   0      758.48      739.70     10.72 o 
   6   2   0     1127.60     1145.25     16.74 o 
   7   2   0     1392.24     1408.16     21.84 o 
   8   2   0      342.25      347.65     15.02 o 
   9   2   0       32.52       42.79      5.57 o 
  10   2   0      115.33       90.51      9.48 o 
 -10   3   0      955.41      922.84     26.75 o 
  -9   3   0       16.01       24.18     10.09 o 
  -8   3   0      170.97      178.86      7.09 o 
  -7   3   0      870.07      833.48     19.96 o 
  -6   3   0      490.91      507.43      9.40 o 
  -5   3   0     1353.51     1361.46     21.89 o 
  -4   3   0     5221.28     5284.53    195.08 o 
  -3   3   0      195.99      221.75     12.02 o 
  -2   3   0     2447.40     2423.84     29.71 o 
  -1   3   0      483.49      479.05     17.39 o 
   0   3   0      111.08       89.28      3.05 o 
   1   3   0     3545.01     3393.07    131.85 o 
   2   3   0      319.93      318.66      6.81 o 
   3   3   0      387.98      398.08     11.71 o 
   4   3   0     3833.38     3706.37     64.49 o 
   5   3   0        2.94        4.39      1.83 o 
   6   3   0      196.54      201.50      5.42 o 
   7   3   0       38.22       35.40      3.52 o 
   8   3   0      423.42      426.33     18.06 o 
   9   3   0        1.53        1.30      6.28 o 
  10   3   0      233.44      178.80     24.42 o 
 -10   4   0      104.26      101.72     13.30 o 
  -9   4   0       63.13       65.35      6.47 o 
  -8   4   0       75.68       69.18      6.38 o 
  -7   4   0     1200.43     1240.87     27.67 o 
  -6   4   0      384.33      387.58     11.94 o 
  -5   4   0     1097.82     1088.68     29.14 o 
  -4   4   0      842.33      843.82     30.30 o 
  -3   4   0      822.76      879.63     27.05 o 
  -2   4   0       29.82       38.33      1.83 o 
  -1   4   0     4839.09     4867.22    132.53 o 
   0   4   0      176.05      182.15      2.86 o 
   1   4   0      101.06      120.01      4.33 o 
   2   4   0      112.63       89.93      1.67 o 
   3   4   0     1666.07     1643.34     19.36 o 
   4   4   0      305.02      309.76      5.23 o 
   5   4   0      132.98      134.07      3.09 o 
   6   4   0      106.13      106.49      3.85 o 
   7   4   0       33.48       31.49      3.83 o 
   8   4   0        8.48        7.67      3.96 o 
   9   4   0      258.77      244.04     38.77 o 
 -10   5   0        4.32        4.91     11.73 o 
  -9   5   0      248.61      238.10     12.42 o 
  -8   5   0       43.01       42.33     10.17 o 
  -7   5   0       63.76       64.02      4.41 o 
  -6   5   0       62.78       56.15      5.84 o 
  -5   5   0       11.52       17.29      3.81 o 
  -4   5   0     3112.49     3165.55    117.48 o 
  -3   5   0     2938.57     3025.92    133.74 o 
  -2   5   0     1024.55     1042.47     28.61 o 
  -1   5   0      475.07      520.32     17.74 o 
   0   5   0      439.10      446.66     20.13 o 
   1   5   0      706.25      735.66     28.11 o 
   2   5   0      785.84      755.76     14.18 o 
   3   5   0      700.92      686.41     42.85 o 
   4   5   0       50.78       53.72      4.24 o 
   5   5   0      146.66      148.69      3.18 o 
   6   5   0       15.62       18.57      2.30 o 
   7   5   0       62.83       66.54      6.90 o 
   8   5   0        8.38       16.66     11.29 o 
   9   5   0       18.42       -6.05     12.32 o 
 -10   6   0      105.67       86.92     15.10 o 
  -9   6   0      203.22      214.49     10.93 o 
  -8   6   0       70.22       68.45     21.46 o 
  -7   6   0       12.40       12.04      5.54 o 
  -6   6   0      663.89      652.47     16.80 o 
  -5   6   0      998.99      999.11     21.47 o 
  -4   6   0      862.71      885.01     33.77 o 
  -3   6   0      102.44      109.18      6.41 o 
  -2   6   0        8.40       13.87      1.71 o 
  -1   6   0        9.36       11.77      2.01 o 
   0   6   0      644.79      635.65     20.11 o 
   1   6   0        4.02        5.74      2.59 o 
   2   6   0      461.49      478.23     26.60 o 
   3   6   0       14.57       13.18      3.37 o 
   4   6   0      515.29      537.34     14.09 o 
   5   6   0        3.58        3.89      6.84 o 
   6   6   0      164.19      172.36     14.51 o 
   7   6   0       73.16       62.72      7.09 o 
   8   6   0      266.84      275.02     17.59 o 
  -9   7   0        6.23       -6.81      6.81 o 
  -8   7   0      119.99      126.79     10.12 o 
  -7   7   0       38.88       38.26      6.18 o 
  -6   7   0       44.16       35.68      9.27 o 
  -5   7   0      656.84      676.81     25.17 o 
  -4   7   0      277.20      296.53      8.65 o 
  -3   7   0      132.25      120.66      5.94 o 
  -2   7   0      326.71      307.35      8.44 o 
  -1   7   0      867.76      861.84     15.03 o 
   0   7   0       40.74       41.50      2.46 o 
   1   7   0       70.86       66.14      4.22 o 
   2   7   0      155.98      151.97     12.34 o 
   3   7   0      465.62      498.24     15.44 o 
   4   7   0      111.88      112.91     26.43 o 
   5   7   0      861.34      881.77     28.72 o 
   6   7   0       27.38       29.22      7.64 o 
   7   7   0       45.21       57.98      9.65 o 
   8   7   0      368.92      436.15     36.92 o 
  -9   8   0        5.36       -5.31     18.86 o 
  -8   8   0       98.49      105.92     16.55 o 
  -7   8   0      387.87      431.42     29.01 o 
  -6   8   0      120.53      131.03      9.62 o 
  -5   8   0        7.18        6.42      4.74 o 
  -4   8   0        6.10        3.77      9.64 o 
  -3   8   0      850.97      848.24     22.45 o 
  -2   8   0      169.88      179.72      7.39 o 
  -1   8   0      558.10      563.91     13.06 o 
   0   8   0      174.15      176.48      9.34 o 
   1   8   0      541.48      534.88     53.61 o 
   2   8   0        1.57        6.72     10.39 o 
   3   8   0     1514.09     1570.78     63.03 o 
   4   8   0       31.02       29.05      7.82 o 
   5   8   0       59.58       64.14     12.10 o 
   6   8   0        1.16       -9.57     14.95 o 
   7   8   0       19.49       42.95     16.98 o 
  -8   9   0      337.59      320.97     31.65 o 
  -7   9   0       34.95       44.46      6.18 o 
  -6   9   0       18.00       26.40      6.85 o 
  -5   9   0       20.27       19.82      9.42 o 
  -4   9   0      704.12      707.93     48.25 o 
  -3   9   0        6.63       10.32      9.78 o 
  -2   9   0      224.20      228.10     12.92 o 
  -1   9   0      180.21      192.00     40.94 o 
   0   9   0     1118.13     1137.02     76.35 o 
   1   9   0        6.86        9.93      2.78 o 
   2   9   0      293.53      324.44     20.15 o 
   3   9   0      410.06      392.98     24.53 o 
   4   9   0       29.68       18.01     12.75 o 
   5   9   0       26.99        8.63      9.02 o 
   6   9   0      891.07      772.38     58.13 o 
  -7  10   0       24.04       23.56      8.27 o 
  -6  10   0      275.83      244.00     13.33 o 
  -5  10   0      688.90      695.01     34.16 o 
  -4  10   0        5.44        9.28     10.61 o 
  -3  10   0        2.15       -8.65      8.65 o 
  -2  10   0      833.75      902.71     41.60 o 
  -1  10   0      286.15      276.48     13.23 o 
   0  10   0      237.94      215.18     10.37 o 
   1  10   0      661.88      690.37     34.84 o 
   2  10   0        7.57       -1.71     13.17 o 
   3  10   0      235.74      224.30     27.20 o 
   4  10   0      349.96      340.77     43.22 o 
  -6  11   0      313.21      248.80     26.49 o 
  -5  11   0        3.22       25.23     12.86 o 
  -4  11   0      139.97      137.78     12.80 o 
  -3  11   0      325.59      306.65     16.51 o 
  -2  11   0      370.61      357.62     18.94 o 
  -1  11   0      197.50      167.22     11.43 o 
   1  11   0      378.89      363.76     24.73 o 
   2  11   0       78.71      120.39     15.83 o 
   3  11   0       45.09       44.91      9.85 o 
   4  11   0      395.92      284.87     23.86 o 
  -4  12   0      570.91      484.15     35.64 o 
  -3  12   0       11.89        6.94      6.75 o 
  -2  12   0       82.69       63.01      7.72 o 
   1 -12   1       78.17       47.92     14.08 o 
   2 -12   1        2.14      -11.67     11.67 o 
   3 -12   1       43.81       30.35      7.79 o 
   4 -12   1       77.44       79.39     13.12 o 
  -4 -11   1        4.49       23.47     14.71 o 
  -3 -11   1       35.61       44.32     14.90 o 
  -2 -11   1        0.51       -0.65      9.59 o 
  -1 -11   1      396.58      365.45     25.34 o 
   1 -11   1        5.12        3.02      6.03 o 
   2 -11   1        3.46        1.28      5.62 o 
   3 -11   1      405.00      410.70     23.27 o 
   4 -11   1       25.08       17.74     10.80 o 
   5 -11   1       36.12       35.12      8.02 o 
   6 -11   1       75.77       72.18     11.92 o 
  -5 -10   1        5.10       11.97      8.46 o 
  -4 -10   1      318.39      307.47     38.25 o 
  -3 -10   1        0.09        8.07      9.85 o 
  -2 -10   1      537.87      594.74     45.27 o 
  -1 -10   1       11.63        1.08      8.94 o 
   0 -10   1       17.15       13.88      3.95 o 
   1 -10   1       28.53       26.88      5.81 o 
   2 -10   1      322.35      324.98     18.05 o 
   3 -10   1      192.51      186.39     14.08 o 
   4 -10   1      303.42      323.92     18.03 o 
   5 -10   1      250.54      237.78     17.27 o 
   6 -10   1      595.79      574.32     18.27 o 
   7 -10   1      168.51      127.65     23.23 o 
  -6  -9   1      258.32      256.76     25.01 o 
  -5  -9   1      267.21      286.80     14.40 o 
  -4  -9   1      780.73      710.51     37.03 o 
  -3  -9   1       76.80       87.48     10.46 o 
  -2  -9   1      238.81      234.16     17.14 o 
  -1  -9   1       22.12       24.06      8.68 o 
   0  -9   1      338.32      341.64     11.97 o 
   1  -9   1     2538.13     2602.80     76.64 o 
   2  -9   1      181.94      187.26     13.73 o 
   3  -9   1      110.43      112.50      7.28 o 
   4  -9   1      743.53      733.38     51.69 o 
   5  -9   1       66.21       83.60     11.79 o 
   6  -9   1       36.78       16.67     12.26 o 
   7  -9   1      916.31      912.85     58.18 o 
   8  -9   1       24.13       14.38     14.93 o 
  -7  -8   1      124.62      128.93     18.07 o 
  -6  -8   1       13.37       25.38     10.67 o 
  -5  -8   1      427.24      439.88     54.58 o 
  -4  -8   1      410.64      402.26     27.60 o 
  -3  -8   1      259.02      274.70     11.72 o 
  -2  -8   1      128.34      121.04     11.67 o 
  -1  -8   1     1443.67     1469.72     30.50 o 
   0  -8   1      696.81      670.83     13.15 o 
   1  -8   1        6.96        7.05      2.45 o 
   2  -8   1       53.62       66.26      5.15 o 
   3  -8   1     2022.88     2066.53     44.01 o 
   4  -8   1     1561.94     1634.00     64.51 o 
   5  -8   1      344.23      342.19     10.85 o 
   6  -8   1      228.56      234.66      8.41 o 
   7  -8   1      524.29      546.07     26.59 o 
   8  -8   1       22.18       25.60      7.41 o 
   9  -8   1      533.61      471.87     47.29 o 
  -8  -7   1      129.86      158.19     19.63 o 
  -7  -7   1       44.49       49.35     10.56 o 
  -6  -7   1      280.35      295.72     11.52 o 
  -5  -7   1       53.70       47.68      8.99 o 
  -4  -7   1     1386.82     1401.39     29.98 o 
  -3  -7   1      243.58      259.15     16.93 o 
  -2  -7   1     1460.22     1515.70     78.89 o 
  -1  -7   1     1980.72     1973.92     24.00 o 
   0  -7   1        0.67        4.15      1.74 o 
   1  -7   1      619.94      625.88     22.15 o 
   2  -7   1     7022.87     7309.82    103.23 o 
   3  -7   1      607.12      610.79     10.80 o 
   4  -7   1       93.00       86.77      7.18 o 
   5  -7   1      336.21      342.83     10.28 o 
   6  -7   1      521.71      543.45     13.57 o 
   7  -7   1      284.27      301.17      9.93 o 
   8  -7   1      561.85      619.67     20.77 o 
   9  -7   1      130.44      115.23     34.97 o 
  -8  -6   1       50.62       59.33     10.22 o 
  -7  -6   1       13.56       11.14      4.76 o 
  -6  -6   1      809.83      852.32     18.47 o 
  -5  -6   1      459.44      454.69     10.87 o 
  -4  -6   1        8.67       11.51      2.86 o 
  -3  -6   1     2279.76     2185.42     45.55 o 
  -2  -6   1      245.57      241.52     25.18 o 
  -1  -6   1      802.39      787.93     11.89 o 
   0  -6   1     2500.40     2486.80     60.87 o 
   1  -6   1     1063.42     1070.09     21.21 o 
   2  -6   1     1424.20     1471.63     20.36 o 
   3  -6   1      680.33      686.20     16.59 o 
   4  -6   1     1566.63     1574.74     33.91 o 
   5  -6   1     2864.91     2969.26     53.21 o 
   6  -6   1        8.17        3.32      4.28 o 
   7  -6   1      240.17      239.60      8.04 o 
   8  -6   1      272.33      274.70     16.00 o 
   9  -6   1      160.14      154.83     19.33 o 
  10  -6   1       66.45       64.90     18.26 o 
  -9  -5   1        6.89       -9.03      9.03 o 
  -8  -5   1      104.49      111.86      8.18 o 
  -7  -5   1      553.76      584.64     16.57 o 
  -6  -5   1      793.22      819.61     17.58 o 
  -5  -5   1     1069.39     1060.64     23.49 o 
  -4  -5   1     1179.63     1163.17     21.59 o 
  -3  -5   1      889.48      809.76     19.74 o 
  -2  -5   1       36.78       43.34      4.47 o 
  -1  -5   1      327.36      289.31      9.49 o 
   0  -5   1     2186.91     2132.88     47.53 o 
   1  -5   1       84.06      103.78      2.43 o 
   2  -5   1      222.51      200.60      8.77 o 
   3  -5   1     3492.90     3575.79    129.44 o 
   4  -5   1     1961.76     2060.21     63.49 o 
   5  -5   1      253.59      268.27      9.63 o 
   6  -5   1      411.66      421.40     10.27 o 
   7  -5   1      751.14      745.95     23.45 o 
   8  -5   1      409.56      440.09     17.49 o 
   9  -5   1      228.70      239.93     11.71 o 
  10  -5   1       46.38       35.01     17.32 o 
 -10  -4   1        0.60       11.67     12.58 o 
  -9  -4   1       26.00       36.37      7.99 o 
  -8  -4   1     1590.80     1644.23     39.77 o 
  -7  -4   1       36.06       33.38      4.98 o 
  -6  -4   1       32.30       31.38      4.88 o 
  -5  -4   1      732.50      701.02      9.33 o 
  -4  -4   1      911.51      945.98     11.09 o 
  -3  -4   1     1612.86     1512.95     26.24 o 
  -2  -4   1     8038.28     8149.65    652.82 o 
  -1  -4   1      228.35      218.89      3.22 o 
   0  -4   1     3342.22     3311.20     36.18 o 
   1  -4   1     1246.85     1192.41     31.41 o 
   2  -4   1     1440.47     1452.17     35.32 o 
   3  -4   1     2390.11     2539.67     74.25 o 
   4  -4   1     1053.34     1109.71     17.69 o 
   5  -4   1       18.42       25.09      6.39 o 
   6  -4   1     1894.83     1897.11     42.36 o 
   7  -4   1       15.86       11.60      6.07 o 
   8  -4   1       61.21       62.55     10.31 o 
   9  -4   1      156.83      154.64      7.79 o 
  10  -4   1      116.56       84.63      7.23 o 
 -10  -3   1      125.47      106.72     28.91 o 
  -9  -3   1      179.16      204.71     16.08 o 
  -8  -3   1       62.82       69.54      4.80 o 
  -7  -3   1      484.88      483.37     11.07 o 
  -6  -3   1       68.35       73.12      8.42 o 
  -5  -3   1     1601.86     1539.93     18.59 o 
  -4  -3   1      714.49      741.56      9.62 o 
  -3  -3   1      674.82      677.84      7.36 o 
  -2  -3   1     2497.26     2444.21    155.49 o 
  -1  -3   1     2362.10     2413.09     83.52 o 
   0  -3   1       13.29       18.05      1.01 o 
   1  -3   1     4028.75     3884.66     44.43 o 
   2  -3   1       21.52       17.43      1.39 o 
   3  -3   1       26.91       28.04      2.31 o 
   4  -3   1      258.84      240.42      6.63 o 
   5  -3   1     2334.40     2362.23     98.00 o 
   6  -3   1      108.49      125.42      7.43 o 
   7  -3   1       31.87       26.86      5.66 o 
   8  -3   1      119.07      126.16     10.79 o 
   9  -3   1       67.50       66.79      7.38 o 
  10  -3   1        1.92       -2.65      7.17 o 
 -10  -2   1      147.96      140.68      9.83 o 
  -9  -2   1      100.01       84.88      6.58 o 
  -8  -2   1      185.03      183.58     18.58 o 
  -7  -2   1      800.28      789.67     13.75 o 
  -6  -2   1      649.85      655.28     12.82 o 
  -5  -2   1       37.53       45.48      2.09 o 
  -4  -2   1      859.67      789.22      9.53 o 
  -3  -2   1      565.46      616.51      6.85 o 
  -2  -2   1     1499.37     1425.62     34.89 o 
  -1  -2   1    21189.96    18445.11    796.79 o 
   0  -2   1     3592.06     3517.72     40.76 o 
   1  -2   1      179.15      200.98      5.22 o 
   2  -2   1      189.28      205.19      5.27 o 
   3  -2   1       18.38       18.37      1.69 o 
   4  -2   1      121.73       96.30      4.61 o 
   5  -2   1      147.26      129.48      3.95 o 
   6  -2   1        9.88       12.12      6.10 o 
   7  -2   1      225.53      236.83      6.70 o 
   8  -2   1       35.13       35.99      4.85 o 
   9  -2   1      126.33      120.63      9.64 o 
  10  -2   1       15.63       11.66     17.37 o 
 -11  -1   1       33.59       24.92      8.52 o 
 -10  -1   1       55.93       54.37     11.60 o 
  -9  -1   1       35.73       30.12      6.51 o 
  -8  -1   1      169.31      185.55     15.06 o 
  -7  -1   1      143.81      150.88      8.43 o 
  -6  -1   1     1021.61      978.25     14.61 o 
  -5  -1   1       89.43       97.91      2.45 o 
  -4  -1   1      403.04      357.02      4.91 o 
  -3  -1   1      910.77      949.32     10.85 o 
  -2  -1   1      404.76      492.56     10.78 o 
  -1  -1   1      396.47      372.30      4.20 o 
   0  -1   1       51.22       66.73      2.42 o 
   1  -1   1      285.54      294.71      4.46 o 
   2  -1   1     4453.64     4291.79     61.74 o 
   3  -1   1      618.61      708.01      9.93 o 
   4  -1   1      421.61      415.71     16.50 o 
   5  -1   1      199.08      186.33      5.00 o 
   6  -1   1      424.18      383.27      8.18 o 
   7  -1   1        0.77        3.50      3.57 o 
   8  -1   1      259.75      270.92      8.23 o 
   9  -1   1       11.64       16.79      5.15 o 
  10  -1   1       88.21       90.91     12.81 o 
 -11   0   1       10.05       12.80     12.34 o 
 -10   0   1       36.46       30.09     14.12 o 
  -9   0   1      819.63      829.56     44.65 o 
  -8   0   1       58.53       57.05      4.48 o 
  -7   0   1       27.56       30.08      4.99 o 
  -6   0   1      528.41      524.09     11.43 o 
  -5   0   1       14.84       24.34      2.25 o 
  -4   0   1       17.94       15.16      1.41 o 
  -3   0   1     4274.21     4192.79     45.79 o 
  -2   0   1     6052.55     5914.46     73.63 o 
  -1   0   1       29.93       41.83      2.20 o 
   1   0   1    11131.80     9647.81    121.48 o 
   2   0   1      417.64      379.97      5.47 o 
   3   0   1      705.13      711.29     10.74 o 
   4   0   1      599.89      559.47      8.03 o 
   5   0   1       39.81       39.62      2.47 o 
   6   0   1      722.77      672.67     11.38 o 
   7   0   1     1164.64     1142.36     19.12 o 
   8   0   1      147.62      140.95      6.37 o 
   9   0   1       65.06       61.32      8.95 o 
  10   0   1      157.64      138.73      9.94 o 
 -10   1   1       14.48       18.45      6.76 o 
  -9   1   1      294.99      293.49     10.33 o 
  -8   1   1       83.02       84.63      7.30 o 
  -7   1   1        8.99       10.60      4.63 o 
  -6   1   1      487.83      474.45      8.55 o 
  -5   1   1     1394.71     1435.86     49.42 o 
  -4   1   1      192.94      213.34      3.51 o 
  -3   1   1      270.22      290.70      5.65 o 
  -2   1   1       17.20       25.28      6.36 o 
  -1   1   1     5326.29     5091.73     69.10 o 
   0   1   1      489.56      488.82      7.58 o 
   1   1   1     4544.16     4293.51     45.04 o 
   2   1   1     1132.44     1117.55     13.31 o 
   3   1   1     1824.78     1808.64     18.54 o 
   4   1   1       75.91       79.39      1.55 o 
   5   1   1     1195.20     1103.27     16.56 o 
   6   1   1       86.89       90.76      4.06 o 
   7   1   1      168.45      172.03      5.66 o 
   8   1   1        4.66        6.21      3.19 o 
   9   1   1      372.60      415.35     13.99 o 
  10   1   1      331.57      300.40     14.82 o 
 -10   2   1      214.68      205.50     10.47 o 
  -9   2   1        9.45       18.17      8.70 o 
  -8   2   1      412.11      411.70     10.77 o 
  -7   2   1      606.03      586.99     20.61 o 
  -6   2   1      843.28      823.68     43.10 o 
  -5   2   1      597.55      600.79     10.81 o 
  -4   2   1       42.57       46.72      2.17 o 
  -3   2   1      116.57      121.34      3.11 o 
  -2   2   1     7152.92     6784.01    146.62 o 
  -1   2   1       94.11      119.44      2.09 o 
   0   2   1     2256.83     2162.31     25.65 o 
   1   2   1     1563.21     1584.70     16.52 o 
   2   2   1     2290.78     2160.87     23.18 o 
   3   2   1      895.94      922.07     16.53 o 
   4   2   1     2183.58     2106.05     24.36 o 
   5   2   1      613.82      607.84     15.19 o 
   6   2   1       26.37       28.42      2.52 o 
   7   2   1        4.25        1.85      2.62 o 
   8   2   1     1659.38     1744.83     34.03 o 
   9   2   1        2.38        6.92     21.15 o 
  10   2   1        7.95       13.66      7.95 o 
 -10   3   1      139.89      125.87     16.46 o 
  -9   3   1        9.81       12.75      5.09 o 
  -8   3   1      103.33      123.29      8.16 o 
  -7   3   1     1486.11     1612.07     28.63 o 
  -6   3   1       11.07       10.87      4.36 o 
  -5   3   1      332.84      310.46     13.21 o 
  -4   3   1     2125.06     2158.60     38.12 o 
  -3   3   1     4009.87     4024.96     48.84 o 
  -2   3   1      131.71      159.32      3.17 o 
  -1   3   1     1565.21     1605.65     26.59 o 
   0   3   1     4579.19     4509.17     88.06 o 
   1   3   1      803.80      717.39     23.98 o 
   2   3   1      144.94      145.51      2.51 o 
   3   3   1     1601.13     1506.38     39.41 o 
   4   3   1      372.32      375.48      5.84 o 
   5   3   1     1225.75     1228.74     18.59 o 
   6   3   1     1755.02     1766.88     24.32 o 
   7   3   1      465.10      493.73     14.62 o 
   8   3   1       63.36       60.62      5.11 o 
   9   3   1       39.05       39.73      6.06 o 
  10   3   1      160.68      111.86     17.28 o 
 -10   4   1      108.05      109.76      8.48 o 
  -9   4   1      157.58      173.27     21.90 o 
  -8   4   1      559.01      555.20     15.27 o 
  -7   4   1      265.34      258.44     19.04 o 
  -6   4   1       60.20       54.48      3.80 o 
  -5   4   1     5720.02     5746.36    117.53 o 
  -4   4   1     1737.05     1732.03     48.00 o 
  -3   4   1        9.23       13.67      1.69 o 
  -2   4   1      829.64      825.46     30.95 o 
  -1   4   1      696.27      621.04     18.38 o 
   0   4   1     5072.99     5200.46    100.94 o 
   1   4   1     2117.39     2081.98     28.87 o 
   2   4   1      880.57      888.05     34.02 o 
   3   4   1     3125.99     2974.63     70.61 o 
   4   4   1       43.29       43.28      5.03 o 
   5   4   1      629.21      617.51      9.04 o 
   6   4   1     1262.58     1315.83     34.68 o 
   7   4   1        7.10        9.21      6.83 o 
   8   4   1        2.43        3.57      4.42 o 
   9   4   1      574.14      584.34     59.30 o 
 -10   5   1      212.84      191.49      9.75 o 
  -9   5   1      459.44      468.47     39.99 o 
  -8   5   1      197.82      203.49      9.79 o 
  -7   5   1      105.57      119.11      9.05 o 
  -6   5   1     2840.97     2991.41     53.03 o 
  -5   5   1       23.14       23.24      4.25 o 
  -4   5   1        1.15        3.08      3.36 o 
  -3   5   1      496.09      529.73     24.14 o 
  -2   5   1     6001.63     6091.95    168.39 o 
  -1   5   1     1190.03     1203.35     24.04 o 
   0   5   1      237.23      227.46      4.08 o 
   1   5   1     1317.61     1250.45     17.77 o 
   2   5   1     3627.13     3658.41     64.05 o 
   3   5   1      231.30      238.49      6.15 o 
   4   5   1     2438.14     2383.07     28.41 o 
   5   5   1      276.72      282.07      7.12 o 
   6   5   1      569.65      577.15     16.27 o 
   7   5   1      384.11      408.04     13.58 o 
   8   5   1      183.00      193.06     22.37 o 
   9   5   1       56.59        7.35     18.35 o 
 -10   6   1      165.85      104.47     15.96 o 
  -9   6   1      318.59      344.11     14.14 o 
  -8   6   1      157.41      162.80     11.52 o 
  -7   6   1      562.37      582.42     36.64 o 
  -6   6   1      401.96      428.76     18.20 o 
  -5   6   1     1215.04     1254.64     26.32 o 
  -4   6   1     3052.52     3144.58    142.84 o 
  -3   6   1     2419.60     2376.36     87.18 o 
  -2   6   1      341.92      326.52     19.89 o 
  -1   6   1     1294.15     1301.89     21.30 o 
   0   6   1      717.78      686.22     11.09 o 
   1   6   1     3144.69     3057.85     41.04 o 
   2   6   1     1567.23     1587.76     23.64 o 
   3   6   1      267.97      257.35     14.47 o 
   4   6   1      896.90      907.87     38.96 o 
   5   6   1      107.19      112.44      7.96 o 
   6   6   1      398.52      414.90     24.67 o 
   7   6   1      770.28      861.58     29.39 o 
   8   6   1       88.21       84.73     12.47 o 
  -9   7   1      272.94      251.11     12.86 o 
  -8   7   1      502.75      503.60     18.40 o 
  -7   7   1      360.93      366.99     12.88 o 
  -6   7   1       40.47       42.48      5.15 o 
  -5   7   1       74.33       80.28      5.37 o 
  -4   7   1     1529.01     1579.58     29.80 o 
  -3   7   1       25.39       25.64      3.05 o 
  -2   7   1        5.38        3.26      2.21 o 
  -1   7   1     3365.43     3420.61    141.69 o 
   0   7   1     1011.26      996.29     31.76 o 
   1   7   1        1.61        2.17      1.56 o 
   2   7   1      700.55      648.06     30.70 o 
   3   7   1      167.36      160.43     12.32 o 
   4   7   1      684.94      694.23     32.60 o 
   5   7   1     1272.78     1301.01     38.55 o 
   6   7   1      243.15      276.98     18.13 o 
   7   7   1       36.44       47.31     16.20 o 
   8   7   1       80.52       46.90     14.53 o 
  -9   8   1      105.61       85.44      9.92 o 
  -8   8   1      412.07      421.66     20.70 o 
  -7   8   1       33.62       47.85      7.82 o 
  -6   8   1     1213.21     1357.46     33.31 o 
  -5   8   1      686.96      729.16     24.16 o 
  -4   8   1      105.45      110.16     10.64 o 
  -3   8   1      110.14      109.36      6.26 o 
  -2   8   1      855.14      834.14     17.48 o 
  -1   8   1      142.29      126.85      5.10 o 
   0   8   1      273.29      279.29      7.69 o 
   1   8   1       33.02       38.00     23.43 o 
   2   8   1     1619.54     1590.39     53.05 o 
   3   8   1        2.80        4.12      8.44 o 
   4   8   1      177.15      166.07     15.18 o 
   5   8   1      131.30      138.50     16.76 o 
   6   8   1       36.91       10.22     15.44 o 
  -8   9   1      108.83      125.28     22.01 o 
  -7   9   1      426.07      412.36     18.35 o 
  -6   9   1      246.30      252.66     14.36 o 
  -5   9   1       31.29       35.05      6.63 o 
  -4   9   1       97.22      109.55      8.80 o 
  -3   9   1     1854.66     2014.92     97.98 o 
  -2   9   1       13.58       15.17      7.04 o 
  -1   9   1      183.93      191.05     40.10 o 
   0   9   1      815.56      845.73     59.37 o 
   1   9   1       93.83       94.23     24.76 o 
   2   9   1      254.14      296.43     19.26 o 
   3   9   1      349.94      387.75     23.21 o 
   4   9   1        3.03       14.32     10.82 o 
   5   9   1      167.20      147.66     53.22 o 
  -7  10   1        4.77       -7.06      7.06 o 
  -6  10   1      193.98      180.46     14.67 o 
  -5  10   1      420.91      442.33     25.40 o 
  -4  10   1      150.90      155.61     14.71 o 
  -3  10   1        2.98        1.08      6.10 o 
  -2  10   1        4.81       -6.75      6.75 o 
  -1  10   1      167.48      163.61     65.89 o 
   0  10   1      575.28      594.12     20.82 o 
   1  10   1      219.21      244.18     18.42 o 
   2  10   1       38.70       45.29     15.27 o 
   3  10   1       32.17       63.95     15.55 o 
   4  10   1       12.85       15.09      7.51 o 
  -6  11   1      112.34       97.09     17.70 o 
  -5  11   1      218.84      233.70     19.80 o 
  -4  11   1       15.57        9.28      8.26 o 
  -3  11   1       17.83        3.02      9.72 o 
  -2  11   1      790.66      756.09     33.21 o 
  -1  11   1       31.74       35.57      7.20 o 
   0  11   1      118.66      102.66     14.03 o 
   1  11   1      159.42      150.52     15.53 o 
   2  11   1       45.55       14.55     15.83 o 
   4  11   1       82.63       57.76     15.90 o 
  -4  12   1      102.34       70.24     13.82 o 
  -3  12   1       27.84       38.26     10.39 o 
  -2  12   1        8.71        7.83      8.07 o 
   0 -12   2      165.63      131.97     19.63 o 
   1 -12   2      107.62       45.51     18.68 o 
   2 -12   2      478.59      419.70     38.61 o 
   3 -12   2        3.16       -1.28      9.05 o 
   4 -12   2        1.98       -1.28     11.00 o 
  -4 -11   2       17.66        8.85     10.61 o 
  -3 -11   2      138.75      149.06     17.27 o 
  -2 -11   2      158.68      143.73     15.53 o 
  -1 -11   2       22.51       10.59     10.17 o 
   0 -11   2     1317.10     1312.67     64.03 o 
   1 -11   2        5.51       -3.14      5.09 o 
   2 -11   2      382.81      381.96     17.17 o 
   3 -11   2       12.64       -0.46     14.86 o 
   4 -11   2       70.06       64.95     10.14 o 
   5 -11   2       93.53      111.42     11.47 o 
   6 -11   2       63.32       69.03     32.61 o 
  -5 -10   2      156.56      127.28     15.29 o 
  -4 -10   2        8.66       -1.08     11.97 o 
  -3 -10   2     1005.47      973.05     45.94 o 
  -2 -10   2       48.60       21.52      9.98 o 
  -1 -10   2      108.43       90.24     12.04 o 
   0 -10   2      464.13      468.03     29.85 o 
   1 -10   2       18.01       17.61      5.81 o 
   2 -10   2       41.30       36.46      7.83 o 
   3 -10   2      916.24      942.05     31.00 o 
   4 -10   2        4.85       -2.15      8.27 o 
   5 -10   2       47.64       53.19      9.84 o 
   6 -10   2      121.13      102.67     11.11 o 
   7 -10   2      178.93      139.17     19.80 o 
  -6  -9   2      122.55      106.59     16.42 o 
  -5  -9   2      667.58      695.47     30.30 o 
  -4  -9   2       51.67       56.26      8.73 o 
  -3  -9   2      130.33      122.97      9.65 o 
  -2  -9   2      464.72      444.96     17.34 o 
  -1  -9   2        3.78       11.47      8.29 o 
   0  -9   2      151.53      158.93      8.18 o 
   1  -9   2     1045.94     1045.09     35.23 o 
   2  -9   2       78.70       75.46     12.66 o 
   3  -9   2        7.38       10.21      4.22 o 
   4  -9   2       88.99       98.23      6.84 o 
   5  -9   2        8.58       15.49      5.89 o 
   6  -9   2      192.55      219.59      8.26 o 
   7  -9   2        2.38        2.85      6.79 o 
   8  -9   2       63.43       72.11      8.57 o 
  -7  -8   2       38.84       46.90     10.50 o 
  -6  -8   2       64.45       76.79     14.21 o 
  -5  -8   2      119.16      119.68      9.26 o 
  -4  -8   2      277.83      317.05     16.81 o 
  -3  -8   2       20.37       26.29      6.53 o 
  -2  -8   2      295.50      300.84      9.64 o 
  -1  -8   2        1.78        1.71      1.32 o 
   0  -8   2      195.23      192.45      6.46 o 
   1  -8   2      419.40      411.41     10.03 o 
   2  -8   2      117.86      118.76      6.25 o 
   3  -8   2        8.84        8.83      3.92 o 
   4  -8   2     1505.46     1574.95     33.45 o 
   5  -8   2       20.35       26.74      4.04 o 
   6  -8   2      163.68      183.83      9.61 o 
   7  -8   2       21.50       37.22      8.91 o 
   8  -8   2        4.96       15.97      6.43 o 
   9  -8   2        1.50       -9.28     11.04 o 
  -7  -7   2      435.16      457.32     22.04 o 
  -6  -7   2      345.33      337.72     27.58 o 
  -5  -7   2       22.14       20.50      4.87 o 
  -4  -7   2       80.56       85.53     10.50 o 
  -3  -7   2        3.84        8.93      5.67 o 
  -2  -7   2        6.72        5.26      6.27 o 
  -1  -7   2      629.11      616.98     26.25 o 
   0  -7   2      394.76      399.75      7.91 o 
   1  -7   2      651.92      658.82     12.26 o 
   2  -7   2      745.80      773.87     23.80 o 
   3  -7   2     1346.29     1348.62     24.77 o 
   4  -7   2      725.38      745.89     18.01 o 
   5  -7   2      174.89      187.92     17.28 o 
   6  -7   2       67.58       68.99      5.40 o 
   7  -7   2       47.74       69.08     19.27 o 
   8  -7   2       61.48       44.68      7.75 o 
   9  -7   2      106.46       86.61      9.44 o 
  -8  -6   2       28.12       37.89      8.16 o 
  -7  -6   2        4.97        8.08      5.98 o 
  -6  -6   2       53.77       56.99      6.30 o 
  -5  -6   2       47.97       53.56      5.41 o 
  -4  -6   2      602.65      592.26     13.07 o 
  -3  -6   2     1443.16     1406.26     30.25 o 
  -2  -6   2      317.95      298.31     10.94 o 
  -1  -6   2      103.29      104.50      3.00 o 
   0  -6   2      796.09      816.11     13.90 o 
   1  -6   2     1125.56     1133.97     46.19 o 
   2  -6   2       21.13       21.43      2.45 o 
   3  -6   2      314.87      317.31      6.68 o 
   4  -6   2      182.61      189.99      6.49 o 
   5  -6   2      473.92      487.47     11.26 o 
   6  -6   2       39.03       46.64      4.44 o 
   7  -6   2      721.01      728.34     19.99 o 
   8  -6   2       97.66       90.65      8.28 o 
   9  -6   2       18.52       19.37      8.38 o 
  10  -6   2       33.16       20.43     12.00 o 
  -9  -5   2       14.18        9.68     23.52 o 
  -8  -5   2      324.75      354.94     21.18 o 
  -7  -5   2        6.25       11.69      9.88 o 
  -6  -5   2      148.79      153.41      5.76 o 
  -5  -5   2      197.70      192.55      6.28 o 
  -4  -5   2     1005.09      927.50     32.81 o 
  -3  -5   2      712.28      658.00     15.61 o 
  -2  -5   2       20.94       28.61      3.97 o 
  -1  -5   2       71.00       61.93      1.38 o 
   0  -5   2     1721.83     1681.89     23.51 o 
   1  -5   2       11.95       12.15      1.64 o 
   2  -5   2     1528.39     1556.44     20.94 o 
   3  -5   2      339.23      358.47     12.81 o 
   4  -5   2     1151.32     1158.76     37.50 o 
   5  -5   2      124.56      125.61      6.67 o 
   6  -5   2      709.56      741.04     15.63 o 
   7  -5   2      256.07      246.44     10.86 o 
   8  -5   2       33.64       32.36      6.46 o 
   9  -5   2       18.57       -2.02      7.44 o 
  10  -5   2      849.73      743.99     46.59 o 
 -10  -4   2      294.53      186.00     19.67 o 
  -9  -4   2       19.71       24.17      8.41 o 
  -8  -4   2      424.47      453.78     15.39 o 
  -7  -4   2      183.05      198.76     11.87 o 
  -6  -4   2       12.26       12.26      2.18 o 
  -5  -4   2     2534.32     2498.73     29.66 o 
  -4  -4   2      107.11      122.48      4.30 o 
  -3  -4   2      264.00      254.24      6.95 o 
  -2  -4   2     5082.16     5113.51    195.20 o 
  -1  -4   2     5642.04     5634.35    172.45 o 
   0  -4   2      152.70      177.03      3.11 o 
   1  -4   2     1188.75     1314.43     27.23 o 
   2  -4   2      831.50      745.71     10.76 o 
   3  -4   2      951.77      900.37     13.43 o 
   4  -4   2      297.96      279.43     12.32 o 
   5  -4   2     1782.55     1780.11     31.11 o 
   6  -4   2      364.00      355.70      8.83 o 
   7  -4   2      155.48      155.77      7.79 o 
   8  -4   2     1190.18     1209.65     40.52 o 
   9  -4   2      144.55      149.39      8.12 o 
  10  -4   2       47.35       49.88     11.31 o 
 -10  -3   2      153.94      120.39     17.14 o 
  -9  -3   2      197.77      194.20     11.82 o 
  -8  -3   2       26.98       24.87      5.62 o 
  -7  -3   2     1022.05     1034.36     29.22 o 
  -6  -3   2      937.83      924.47     12.97 o 
  -5  -3   2      203.70      207.25      6.80 o 
  -4  -3   2       32.46       37.00      1.46 o 
  -3  -3   2     5403.31     5445.79    139.90 o 
  -2  -3   2      219.02      171.11      8.44 o 
  -1  -3   2       16.42       20.92      0.94 o 
   0  -3   2       88.11       83.60      4.27 o 
   1  -3   2     3826.26     3642.87     82.86 o 
   2  -3   2     9707.51    10042.43    273.58 o 
   3  -3   2     3991.25     4072.51     52.39 o 
   4  -3   2      759.52      790.60     18.22 o 
   5  -3   2     2539.97     2372.21     46.65 o 
   6  -3   2       39.72       34.73      2.45 o 
   7  -3   2      385.67      403.85     10.38 o 
   8  -3   2      937.71      953.67     23.62 o 
   9  -3   2       12.84       19.74      6.01 o 
  10  -3   2        4.51        7.29      7.39 o 
 -10  -2   2      626.12      572.27     46.04 o 
  -9  -2   2       14.71       13.50      5.26 o 
  -8  -2   2      439.12      442.10     11.63 o 
  -7  -2   2      692.43      702.42     12.55 o 
  -6  -2   2      517.72      520.46      8.08 o 
  -5  -2   2        7.25        5.19      1.54 o 
  -4  -2   2     4557.35     4492.53     45.22 o 
  -3  -2   2      134.30       96.69      3.20 o 
  -2  -2   2      452.43      479.62     14.14 o 
  -1  -2   2     3241.05     3227.81     35.27 o 
   0  -2   2    26644.66    23119.67    788.26 o 
   1  -2   2     1290.57     1349.45     18.38 o 
   2  -2   2      760.89      744.19     10.18 o 
   3  -2   2     2908.48     2857.80     33.94 o 
   4  -2   2     2240.78     2079.14     32.67 o 
   5  -2   2       33.33       40.27      4.08 o 
   6  -2   2     2563.58     2431.21     40.48 o 
   7  -2   2      244.56      243.16      8.44 o 
   8  -2   2      410.71      415.51     11.24 o 
   9  -2   2       26.75       31.39      8.03 o 
  10  -2   2       76.00       66.60      8.62 o 
 -11  -1   2      155.49       78.09     12.23 o 
 -10  -1   2        4.79       -0.97      6.17 o 
  -9  -1   2      471.24      498.15     16.40 o 
  -8  -1   2      208.10      205.51      7.32 o 
  -7  -1   2     1183.35     1210.42     19.41 o 
  -6  -1   2      219.48      218.56      5.63 o 
  -5  -1   2     1562.26     1483.88     16.85 o 
  -4  -1   2     5153.51     5340.69     53.21 o 
  -3  -1   2      208.61      196.49      2.77 o 
  -2  -1   2    10114.76     9637.51     97.11 o 
  -1  -1   2     1380.73     1279.80     14.16 o 
   0  -1   2      103.13      110.29      3.71 o 
   1  -1   2     2301.03     2276.78     25.33 o 
   2  -1   2     2129.82     2098.22     25.91 o 
   3  -1   2     7716.17     7436.68    158.72 o 
   4  -1   2       89.43       69.87      2.40 o 
   5  -1   2      256.01      261.46      7.14 o 
   6  -1   2     1718.68     1634.25     26.06 o 
   7  -1   2      625.19      604.77     28.35 o 
   8  -1   2        2.87        2.17      5.56 o 
   9  -1   2     2081.54     2145.13     43.38 o 
  10  -1   2        1.37        1.81      5.48 o 
 -11   0   2        6.17       -0.87      8.20 o 
 -10   0   2      151.04      132.48     15.57 o 
  -9   0   2      493.11      510.09     36.53 o 
  -8   0   2      659.45      658.79     20.03 o 
  -7   0   2      937.95      899.23     16.24 o 
  -6   0   2     1415.84     1390.41     20.79 o 
  -5   0   2     1785.45     1711.52     21.87 o 
  -4   0   2      103.91      118.24      5.00 o 
  -3   0   2      328.81      283.23     10.44 o 
  -2   0   2    24330.40    22211.94    413.32 o 
  -1   0   2      792.94      778.55     10.16 o 
   0   0   2        7.00        6.98      0.75 o 
   1   0   2    12139.50    10739.78    247.06 o 
   2   0   2      278.62      249.32      3.58 o 
   3   0   2        2.79        2.59      1.07 o 
   4   0   2     2351.08     2257.10    103.89 o 
   5   0   2      326.64      308.19     12.59 o 
   6   0   2     1314.90     1300.27     19.14 o 
   7   0   2     1746.24     1745.93     27.68 o 
   8   0   2       76.86       80.41      6.25 o 
   9   0   2      324.52      342.10     13.06 o 
  10   0   2      165.44      149.81     10.95 o 
 -11   1   2       34.85       24.49     10.65 o 
 -10   1   2      461.74      449.68     15.89 o 
  -9   1   2      313.87      309.25      9.70 o 
  -8   1   2     1067.17     1046.62     20.21 o 
  -7   1   2      396.44      385.43      9.00 o 
  -6   1   2     1663.43     1670.82     53.48 o 
  -5   1   2       23.94       24.38      2.00 o 
  -4   1   2     3556.41     3552.97     47.66 o 
  -3   1   2     1566.78     1599.53     20.83 o 
  -2   1   2      387.65      374.03      6.41 o 
  -1   1   2      427.25      465.93      7.78 o 
   0   1   2     7016.00     6524.27     82.65 o 
   1   1   2     3243.69     3044.96     35.75 o 
   2   1   2       29.57       47.75      1.32 o 
   3   1   2      978.49     1017.96     11.75 o 
   4   1   2     4169.72     4122.25     45.41 o 
   5   1   2        8.42       15.28      2.12 o 
   6   1   2      517.39      508.19     20.38 o 
   7   1   2      157.16      164.79     10.47 o 
   8   1   2       73.91       62.39      8.23 o 
   9   1   2        2.03       10.78      5.45 o 
  10   1   2      250.98      226.18     13.08 o 
 -10   2   2       38.41       46.51      7.13 o 
  -9   2   2       23.10       23.98      5.11 o 
  -8   2   2      283.05      284.65      9.14 o 
  -7   2   2     1470.47     1408.92     29.38 o 
  -6   2   2     1592.91     1594.97     37.03 o 
  -5   2   2     1869.24     1828.64     27.44 o 
  -4   2   2     1366.17     1286.06     62.71 o 
  -3   2   2       97.48      101.88      2.97 o 
  -2   2   2     1321.13     1389.86     26.40 o 
  -1   2   2    15684.11    14099.64    185.59 o 
   0   2   2      264.67      262.38      4.89 o 
   1   2   2      411.10      431.89      8.57 o 
   2   2   2     3560.34     3449.88     41.57 o 
   3   2   2      122.76      108.39      2.27 o 
   4   2   2      824.14      823.19     10.44 o 
   5   2   2     1713.41     1695.74     21.44 o 
   6   2   2       18.62       25.18      7.61 o 
   7   2   2      363.23      360.16      8.19 o 
   8   2   2      221.54      226.77      7.94 o 
   9   2   2       13.55       15.59      5.79 o 
  10   2   2        9.33       -4.13      9.79 o 
 -10   3   2       29.43       24.38     15.46 o 
  -9   3   2      290.49      292.10     19.41 o 
  -8   3   2      204.06      197.96      8.76 o 
  -7   3   2        4.11       14.85     11.30 o 
  -6   3   2      177.35      190.83     14.70 o 
  -5   3   2       43.41       51.96      3.45 o 
  -4   3   2     1442.86     1387.56     31.83 o 
  -3   3   2     4324.73     4397.45     65.58 o 
  -2   3   2     1604.87     1652.42     21.24 o 
  -1   3   2     1281.03     1276.42     19.46 o 
   0   3   2      243.00      229.37      3.63 o 
   1   3   2     1543.22     1578.81     20.51 o 
   2   3   2     2836.03     2753.64     52.62 o 
   3   3   2     1285.64     1266.20     25.65 o 
   4   3   2        9.65       13.81      3.15 o 
   5   3   2       98.84      102.87      3.73 o 
   6   3   2       85.90       82.56      3.02 o 
   7   3   2       87.76       91.86      5.39 o 
   8   3   2       83.98       95.59      6.03 o 
   9   3   2        6.59        8.55      5.88 o 
 -10   4   2      134.65      129.31      9.10 o 
  -9   4   2      127.01      119.48      9.99 o 
  -8   4   2       30.25       50.70     12.21 o 
  -7   4   2       92.98       91.61      6.21 o 
  -6   4   2      941.44      944.46     17.89 o 
  -5   4   2      106.58      106.91      4.62 o 
  -4   4   2     1794.50     1732.28     30.33 o 
  -3   4   2      964.82      968.00     15.20 o 
  -2   4   2     1038.02     1107.66     15.04 o 
  -1   4   2       29.58       40.85      1.60 o 
   0   4   2      944.16      792.62     11.92 o 
   1   4   2      357.69      391.90      5.97 o 
   2   4   2      346.65      340.19      4.95 o 
   3   4   2       71.33       71.94      2.10 o 
   4   4   2      160.10      176.55      3.95 o 
   5   4   2      665.08      654.95     10.61 o 
   6   4   2      337.71      351.50      9.38 o 
   7   4   2       10.38       15.39      3.82 o 
   8   4   2        0.57       -0.62      9.75 o 
   9   4   2       18.47       20.73      8.24 o 
 -10   5   2        8.49       15.46      7.69 o 
  -9   5   2      248.74      231.39     11.12 o 
  -8   5   2       57.21       59.04      7.51 o 
  -7   5   2        1.10       -1.78      4.88 o 
  -6   5   2      482.19      509.08     15.89 o 
  -5   5   2     1216.55     1238.77     24.88 o 
  -4   5   2      516.29      514.83     20.50 o 
  -3   5   2      324.57      316.11      6.09 o 
  -2   5   2     1951.25     1934.53     26.84 o 
  -1   5   2      553.96      605.09     15.12 o 
   0   5   2      227.39      232.07      4.73 o 
   1   5   2     1250.85     1194.25     17.09 o 
   2   5   2       79.67       83.74      2.57 o 
   3   5   2     1653.06     1712.78     22.41 o 
   4   5   2     1950.93     1962.35     28.73 o 
   5   5   2      305.47      320.65      8.48 o 
   6   5   2        4.71        8.95      5.09 o 
   7   5   2        2.24        0.82      4.98 o 
   8   5   2       24.18       30.82      9.15 o 
 -10   6   2       29.59       35.57     13.19 o 
  -9   6   2       33.93       37.53      9.35 o 
  -8   6   2      352.31      338.70     15.91 o 
  -7   6   2     1755.03     1796.95     40.64 o 
  -6   6   2      132.44      129.33      6.74 o 
  -5   6   2        8.81        5.40      5.12 o 
  -4   6   2       41.01       39.78      4.47 o 
  -3   6   2      239.36      230.30     11.32 o 
  -2   6   2      207.74      207.75      4.86 o 
  -1   6   2      833.72      867.94     24.87 o 
   0   6   2       29.79       31.49      2.57 o 
   1   6   2      741.39      719.68     12.56 o 
   2   6   2       12.01       11.19      1.84 o 
   3   6   2      914.62      883.44     15.78 o 
   4   6   2      405.39      408.18      9.88 o 
   5   6   2       29.98       32.77      5.89 o 
   6   6   2      118.81      127.94     15.99 o 
   7   6   2       26.96       34.88      8.18 o 
   8   6   2       41.89       44.12      9.39 o 
  -9   7   2       66.78       40.02      8.32 o 
  -8   7   2      274.68      282.69     33.39 o 
  -7   7   2      277.06      294.35     11.41 o 
  -6   7   2       81.21       99.01      7.27 o 
  -5   7   2        3.43        1.90     12.99 o 
  -4   7   2     1599.04     1641.36     31.53 o 
  -3   7   2        5.07       -0.93      4.01 o 
  -2   7   2       34.96       29.11      3.06 o 
  -1   7   2     1013.44      968.81     16.93 o 
   0   7   2      254.32      292.05      6.62 o 
   1   7   2      104.98       93.52      4.01 o 
   2   7   2     1309.02     1283.34     26.85 o 
   3   7   2       21.82       23.06      2.82 o 
   4   7   2       26.54       16.88     12.82 o 
   5   7   2      158.09      194.12     19.28 o 
   6   7   2     1083.06     1154.45     50.04 o 
   7   7   2       65.32       67.79     13.82 o 
  -9   8   2      292.90      253.36     24.32 o 
  -8   8   2       33.83       25.74     12.46 o 
  -7   8   2       84.46       89.67      8.00 o 
  -6   8   2      536.64      567.78     27.85 o 
  -5   8   2      625.52      677.43     23.25 o 
  -4   8   2       29.50       25.97      4.19 o 
  -3   8   2      457.44      497.79     17.93 o 
  -2   8   2      266.28      268.58     20.51 o 
  -1   8   2     1858.20     1810.03     32.81 o 
   0   8   2      795.94      756.62     15.96 o 
   1   8   2      841.48      844.32     21.34 o 
   2   8   2       57.12       53.93      3.84 o 
   3   8   2       39.05       18.87      9.98 o 
   4   8   2      142.29      148.00     17.20 o 
   5   8   2      159.60      144.79     15.25 o 
   6   8   2        1.61       -0.22     10.54 o 
  -8   9   2       21.02        6.75      7.96 o 
  -7   9   2      241.59      235.85     12.30 o 
  -6   9   2     1184.87     1254.21     41.27 o 
  -5   9   2       75.20       71.56     12.10 o 
  -4   9   2       86.93       83.17     19.55 o 
  -3   9   2     1414.73     1566.93     93.50 o 
  -2   9   2      156.51      162.51      7.83 o 
  -1   9   2      340.31      345.69     11.69 o 
   0   9   2      420.83      453.71     14.90 o 
   1   9   2      369.30      365.35     37.34 o 
   2   9   2       71.89       65.62     10.98 o 
   3   9   2      271.91      290.36     20.09 o 
   4   9   2      321.21      349.32     25.31 o 
   5   9   2        1.84        6.05     11.45 o 
  -7  10   2        6.93       14.52     18.24 o 
  -6  10   2        7.37        0.83     11.16 o 
  -5  10   2       82.27       75.25     14.55 o 
  -4  10   2      691.30      729.61     34.21 o 
  -3  10   2       50.63       58.20     11.24 o 
  -2  10   2      406.34      410.10     15.51 o 
  -1  10   2       84.50       82.04      6.68 o 
   0  10   2      851.45      873.73     27.85 o 
   1  10   2       69.95       79.65     16.57 o 
   2  10   2      612.45      723.25     36.44 o 
   3  10   2      173.58      194.94     18.09 o 
   4  10   2       69.54       30.50     13.01 o 
  -6  11   2      147.39      104.47     15.05 o 
  -5  11   2      801.88      734.38     47.89 o 
  -4  11   2        0.91       13.88     11.52 o 
  -3  11   2        2.80       -5.83      6.46 o 
  -2  11   2      233.51      201.99     14.64 o 
  -1  11   2      293.53      278.45     13.75 o 
   0  11   2       57.04       54.66     15.25 o 
   1  11   2      440.66      504.45     33.73 o 
   2  11   2      387.93      431.85     37.33 o 
  -4  12   2       36.02       41.60      9.50 o 
  -3  12   2      237.13      191.25     18.33 o 
  -2  12   2      288.00      221.27     19.72 o 
   0  12   2       87.56       64.42     12.30 o 
   0 -12   3        2.35       16.29     13.19 o 
   1 -12   3       12.14       -4.75     17.98 o 
   3 -12   3        9.66       24.92     10.00 o 
   4 -12   3      184.69      158.19     17.42 o 
  -4 -11   3      124.14       78.61     13.84 o 
  -3 -11   3      448.90      439.86     33.97 o 
  -2 -11   3       83.68       81.23     17.27 o 
  -1 -11   3      122.10      125.29     18.78 o 
   0 -11   3      645.83      618.05     34.42 o 
   1 -11   3      541.41      586.97     34.25 o 
   2 -11   3       13.11       12.50     16.90 o 
   3 -11   3       31.57       39.55      7.54 o 
   4 -11   3       28.93       33.65      7.65 o 
   5 -11   3      144.98      154.28     13.13 o 
   6 -11   3      105.67       90.80     13.75 o 
  -5 -10   3      276.09      216.05     22.08 o 
  -4 -10   3       71.63       55.99     11.02 o 
  -3 -10   3      127.52      131.62     16.90 o 
  -2 -10   3        1.68        7.18      9.33 o 
  -1 -10   3      613.01      645.45     35.18 o 
   0 -10   3      226.74      234.92     19.98 o 
   1 -10   3       13.03       19.23     18.46 o 
   2 -10   3      148.91      154.23     11.23 o 
   3 -10   3     1530.78     1552.21     43.88 o 
   4 -10   3      641.56      696.16     24.78 o 
   5 -10   3      595.10      624.57     49.56 o 
   6 -10   3       13.18        5.89      7.88 o 
  -5  -9   3       67.62       67.55     13.32 o 
  -4  -9   3      213.37      206.63     13.97 o 
  -3  -9   3       21.90       17.61      8.65 o 
  -2  -9   3      822.85      895.63     37.92 o 
  -1  -9   3      325.94      293.90     18.68 o 
   0  -9   3        9.26       12.94      3.51 o 
   1  -9   3      310.18      303.92     11.30 o 
   2  -9   3     2459.79     2404.31     49.76 o 
   3  -9   3        3.49        7.68      3.66 o 
   4  -9   3       94.44       82.83      7.08 o 
   5  -9   3      554.34      595.01     17.39 o 
   6  -9   3      295.75      300.63     14.82 o 
   7  -9   3       44.36       46.75      9.09 o 
   8  -9   3      318.99      283.98     25.76 o 
  -6  -8   3      156.19      144.00     10.84 o 
  -5  -8   3     1000.41     1110.85     45.16 o 
  -4  -8   3      241.89      222.60     14.51 o 
  -3  -8   3     1261.18     1245.25     35.34 o 
  -2  -8   3      821.47      776.48     32.84 o 
  -1  -8   3      192.07      177.96      6.12 o 
   0  -8   3      568.42      554.48     26.79 o 
   1  -8   3      973.32      996.90     60.59 o 
   2  -8   3       64.25       63.89      4.12 o 
   3  -8   3       93.65       99.39      5.71 o 
   4  -8   3      650.83      652.99     25.45 o 
   5  -8   3     1779.72     1851.77     37.18 o 
   6  -8   3       36.31       26.31      4.76 o 
   7  -8   3      424.95      434.51     35.57 o 
   8  -8   3      233.20      210.15     12.34 o 
  -7  -7   3      271.76      329.77     25.68 o 
  -6  -7   3      309.37      317.82     10.58 o 
  -5  -7   3      778.51      783.31     17.13 o 
  -4  -7   3      706.30      686.76     14.82 o 
  -3  -7   3      766.91      726.85     36.66 o 
  -2  -7   3      303.53      280.90     15.31 o 
  -1  -7   3      465.68      466.73     12.44 o 
   0  -7   3     3510.64     3547.42     59.63 o 
   1  -7   3      700.04      681.87     11.96 o 
   2  -7   3      233.41      231.44      5.80 o 
   3  -7   3     2761.00     2812.77     52.25 o 
   4  -7   3      360.87      385.64      9.38 o 
   5  -7   3        6.52        8.62      4.05 o 
   6  -7   3      709.77      742.61     20.50 o 
   7  -7   3      191.42      218.55     10.13 o 
   8  -7   3      596.01      613.25     26.09 o 
   9  -7   3      482.20      440.63     25.16 o 
  -8  -6   3      830.52      835.16     56.73 o 
  -7  -6   3      147.28      171.95     11.73 o 
  -6  -6   3      449.19      476.84     11.99 o 
  -5  -6   3      157.06      155.33      6.27 o 
  -4  -6   3      786.04      788.57     28.82 o 
  -3  -6   3       11.88        7.25      5.21 o 
  -2  -6   3     3140.42     2939.13     99.00 o 
  -1  -6   3     1142.81     1105.45     19.12 o 
   0  -6   3     1295.56     1271.11     17.34 o 
   1  -6   3      190.66      173.69      4.01 o 
   2  -6   3     2757.01     2696.56     39.47 o 
   3  -6   3      372.65      377.48     12.59 o 
   4  -6   3      350.75      340.98     11.12 o 
   5  -6   3      153.31      149.97     10.98 o 
   6  -6   3      629.98      635.08     14.43 o 
   7  -6   3        1.77        3.10      5.89 o 
   8  -6   3       78.90       98.52     10.52 o 
   9  -6   3       53.57       51.88     14.79 o 
  -9  -5   3      333.04      306.06     21.29 o 
  -8  -5   3        9.10       12.68     16.73 o 
  -7  -5   3      126.53      129.51      9.43 o 
  -6  -5   3      495.27      506.25     21.26 o 
  -5  -5   3      578.37      556.51     12.46 o 
  -4  -5   3      359.19      385.38     12.10 o 
  -3  -5   3      605.59      542.17     13.29 o 
  -2  -5   3      717.98      645.15     30.34 o 
  -1  -5   3      638.71      705.23     11.13 o 
   0  -5   3       13.13       14.62      2.68 o 
   1  -5   3     5661.18     5754.21     61.73 o 
   2  -5   3        7.39       14.34      1.81 o 
   3  -5   3       23.31       20.63      3.62 o 
   4  -5   3      993.29      966.04     44.77 o 
   5  -5   3      676.73      659.91     21.88 o 
   6  -5   3      245.06      250.37      7.36 o 
   7  -5   3      555.43      584.04     21.93 o 
   8  -5   3       28.30       30.74      4.79 o 
   9  -5   3      126.74      122.86      9.79 o 
  10  -5   3       66.25       78.61     14.36 o 
 -10  -4   3      252.68      218.21     20.45 o 
  -9  -4   3        8.12       21.01      9.67 o 
  -8  -4   3        4.30        4.16      6.74 o 
  -7  -4   3      331.42      325.03      9.42 o 
  -6  -4   3      574.20      586.73     16.05 o 
  -5  -4   3       37.83       37.54      3.71 o 
  -4  -4   3     1694.56     1528.43     32.38 o 
  -3  -4   3       60.87       68.12      3.90 o 
  -2  -4   3      627.91      600.24     10.37 o 
  -1  -4   3     8693.92     8876.57    291.57 o 
   0  -4   3      771.18      764.71     28.78 o 
   1  -4   3      926.59     1018.32     13.03 o 
   2  -4   3      701.89      714.75     11.82 o 
   3  -4   3       22.48       39.19      2.73 o 
   4  -4   3     1060.49     1041.28     18.82 o 
   5  -4   3      957.71      918.30     17.67 o 
   6  -4   3      102.20      104.13      7.10 o 
   7  -4   3      375.54      367.28     12.19 o 
   8  -4   3       92.95       98.43      5.82 o 
   9  -4   3       10.55        9.23      4.82 o 
  10  -4   3       15.54       14.55     12.13 o 
 -10  -3   3        7.30        5.62     12.78 o 
  -9  -3   3        6.44        0.64     10.18 o 
  -8  -3   3      292.74      304.25     11.46 o 
  -7  -3   3      389.95      397.40     14.05 o 
  -6  -3   3      429.65      414.10      7.60 o 
  -5  -3   3      299.23      303.34     14.20 o 
  -4  -3   3      717.62      711.65     16.85 o 
  -3  -3   3       71.80       76.18      1.75 o 
  -2  -3   3      812.23      805.43     14.99 o 
  -1  -3   3       72.57      112.93      2.09 o 
   0  -3   3     1229.11     1252.10     17.51 o 
   1  -3   3      560.63      616.03      8.95 o 
   2  -3   3     1801.76     1650.16     20.72 o 
   3  -3   3     1210.22     1386.84     18.99 o 
   4  -3   3      132.29      158.36      4.96 o 
   5  -3   3      117.33      115.43     12.49 o 
   6  -3   3      461.00      429.00      8.91 o 
   7  -3   3       39.73       29.72      4.55 o 
   8  -3   3      389.50      399.18     11.14 o 
   9  -3   3        7.94       13.73      7.24 o 
  10  -3   3       64.40       57.39      8.67 o 
 -10  -2   3        3.94       -4.12      6.23 o 
  -9  -2   3      477.32      508.00     17.18 o 
  -8  -2   3       41.65       31.32      4.96 o 
  -7  -2   3      246.13      242.51      6.17 o 
  -6  -2   3       53.68       50.72      4.10 o 
  -5  -2   3      207.82      217.37      4.07 o 
  -4  -2   3      183.32      198.01      3.58 o 
  -3  -2   3     4862.89     4759.23     49.56 o 
  -2  -2   3     1242.37     1240.03     13.56 o 
  -1  -2   3     1124.25     1124.14     12.57 o 
   0  -2   3     4222.70     4158.54     44.98 o 
   1  -2   3      132.13      138.02      2.81 o 
   2  -2   3       31.96       36.53      2.04 o 
   3  -2   3     2187.98     2173.98     48.83 o 
   4  -2   3      173.53      200.95      5.31 o 
   5  -2   3      886.01      887.39     23.64 o 
   6  -2   3     1623.61     1510.88     35.35 o 
   7  -2   3       44.79       39.60      3.52 o 
   8  -2   3       29.71       22.96      5.01 o 
   9  -2   3        6.19        9.89      6.01 o 
  10  -2   3        9.25       19.78     10.61 o 
 -11  -1   3       82.03       57.09     12.91 o 
 -10  -1   3       33.68       31.84     10.47 o 
  -9  -1   3      163.83      180.58      9.80 o 
  -8  -1   3      210.61      202.50      8.75 o 
  -7  -1   3       46.08       51.07      4.59 o 
  -6  -1   3      178.73      160.89      4.08 o 
  -5  -1   3     2073.84     2063.18     23.16 o 
  -4  -1   3      626.16      696.57      8.80 o 
  -3  -1   3      742.23      771.12      9.53 o 
  -2  -1   3       46.41       59.82      1.53 o 
  -1  -1   3      593.48      598.65      8.29 o 
   0  -1   3     2920.85     2751.24     32.10 o 
   1  -1   3     1891.88     1841.31     21.78 o 
   2  -1   3      460.90      472.41      9.91 o 
   3  -1   3     2052.16     2027.77     22.51 o 
   4  -1   3       15.69       18.05      2.11 o 
   5  -1   3     1269.70     1222.72     20.67 o 
   6  -1   3      345.63      345.23     22.40 o 
   7  -1   3      109.88      119.24      4.87 o 
   8  -1   3       31.69       34.79      5.65 o 
   9  -1   3       91.77      105.38      6.84 o 
  10  -1   3      347.30      314.26     22.55 o 
 -11   0   3       25.07       11.47      8.68 o 
 -10   0   3       90.00       89.37      9.52 o 
  -9   0   3       10.23       12.27      5.65 o 
  -8   0   3      330.91      314.96      8.87 o 
  -7   0   3      470.61      468.00     11.03 o 
  -6   0   3     1279.92     1274.90     18.43 o 
  -5   0   3     2035.76     2066.18     24.10 o 
  -4   0   3      781.27      842.21     11.07 o 
  -3   0   3        5.23        7.23      2.18 o 
  -2   0   3     3656.44     3379.69     41.76 o 
  -1   0   3       28.27       30.02      1.37 o 
   0   0   3     1305.60     1248.99     20.30 o 
   1   0   3     2087.71     2085.18     23.29 o 
   2   0   3      210.58      181.81      3.38 o 
   3   0   3        4.43        5.52      1.23 o 
   4   0   3     2595.77     2636.77     50.77 o 
   5   0   3       85.97       75.53      3.19 o 
   6   0   3       76.05       78.26      8.34 o 
   7   0   3      197.59      200.27      8.08 o 
   8   0   3     1439.18     1492.24     27.32 o 
   9   0   3       54.94       59.83      6.94 o 
  10   0   3       51.15       18.00     15.75 o 
 -11   1   3      223.26      165.70     19.33 o 
 -10   1   3       18.80       35.45      9.75 o 
  -9   1   3        5.50        6.09      5.51 o 
  -8   1   3       21.27       21.58      4.76 o 
  -7   1   3      634.42      635.84     13.38 o 
  -6   1   3       46.29       38.48      7.33 o 
  -5   1   3      465.99      456.29      8.47 o 
  -4   1   3     3000.57     2953.76     56.03 o 
  -3   1   3     5706.54     5980.02     70.87 o 
  -2   1   3      313.10      335.67      5.34 o 
  -1   1   3     4751.06     4694.92     57.03 o 
   0   1   3     1789.18     1791.70     22.92 o 
   1   1   3     5855.33     5576.35     66.00 o 
   2   1   3     3322.55     3350.23     46.01 o 
   3   1   3      502.55      434.96      8.00 o 
   4   1   3      486.66      463.56      8.38 o 
   5   1   3      136.07      143.28      7.22 o 
   6   1   3      591.40      599.07     10.74 o 
   7   1   3      941.17      943.58     46.41 o 
   8   1   3       13.22       11.49      9.90 o 
   9   1   3       36.95       30.51      5.55 o 
  10   1   3      397.96      314.99     22.93 o 
 -10   2   3      325.81      370.81     16.93 o 
  -9   2   3      813.72      830.52     20.38 o 
  -8   2   3      109.46      102.53      6.41 o 
  -7   2   3      643.08      659.45     15.45 o 
  -6   2   3      346.14      349.41     12.67 o 
  -5   2   3     2898.69     2878.60     43.01 o 
  -4   2   3     5553.38     5609.18     87.03 o 
  -3   2   3     3135.33     3236.77     42.21 o 
  -2   2   3      274.12      284.10      5.37 o 
  -1   2   3     3621.14     3441.81     45.52 o 
   0   2   3      252.73      224.49      4.34 o 
   1   2   3     1153.84     1096.19     13.75 o 
   2   2   3     3123.54     3058.96     53.75 o 
   3   2   3     1863.99     1896.75     45.56 o 
   4   2   3      221.65      197.73     11.65 o 
   5   2   3      527.47      537.40      8.21 o 
   6   2   3     1001.13      986.74     18.05 o 
   7   2   3        1.78        3.63      3.21 o 
   8   2   3        3.45        7.82      5.15 o 
   9   2   3      739.80      768.57     54.84 o 
  10   2   3        5.21       12.60      7.42 o 
 -10   3   3      377.74      341.79     23.88 o 
  -9   3   3      666.88      680.61     21.95 o 
  -8   3   3       91.89       79.46      7.90 o 
  -7   3   3        8.77       13.25      4.45 o 
  -6   3   3     2215.17     2258.03     36.58 o 
  -5   3   3       16.53       18.15      3.76 o 
  -4   3   3      111.39      120.25      6.64 o 
  -3   3   3     1413.79     1339.17     16.84 o 
  -2   3   3     8648.47     8819.96    108.70 o 
  -1   3   3     1743.30     1735.03     23.88 o 
   0   3   3     1472.18     1362.17     18.73 o 
   1   3   3     1478.50     1398.66     23.17 o 
   2   3   3     4288.22     4375.15     60.40 o 
   3   3   3        0.04       -0.20      1.22 o 
   4   3   3     4196.00     4278.93     49.38 o 
   5   3   3      710.03      732.59     24.32 o 
   6   3   3       63.61       63.03      3.80 o 
   7   3   3       78.30       81.57      5.68 o 
   8   3   3      210.62      219.96     17.18 o 
   9   3   3      166.38      139.46     37.58 o 
 -10   4   3      300.49      286.43     13.89 o 
  -9   4   3      569.69      619.91     19.26 o 
  -8   4   3      720.67      720.89     21.65 o 
  -7   4   3     1373.91     1431.66     31.04 o 
  -6   4   3      759.75      776.70     15.37 o 
  -5   4   3        0.01        6.04      3.06 o 
  -4   4   3      739.16      713.17     12.36 o 
  -3   4   3     3054.52     2879.38     39.23 o 
  -2   4   3       36.99       40.42      2.49 o 
  -1   4   3      457.04      449.10      8.10 o 
   0   4   3     3151.92     3181.99     37.93 o 
   1   4   3     2306.28     2188.09     24.48 o 
   2   4   3      562.74      618.76     16.06 o 
   3   4   3     2228.92     2238.78     47.94 o 
   4   4   3      614.56      619.75     23.14 o 
   5   4   3      163.41      166.55      7.21 o 
   6   4   3       20.85       17.88      3.90 o 
   7   4   3      851.65      987.00     42.61 o 
   8   4   3        7.23        1.29      5.10 o 
   9   4   3       29.82       36.19     11.63 o 
 -10   5   3       22.49       24.31     10.30 o 
  -9   5   3        3.89        8.04      6.15 o 
  -8   5   3     2198.51     2309.90     54.19 o 
  -7   5   3       84.67       93.75      7.16 o 
  -6   5   3      343.87      343.53     10.91 o 
  -5   5   3     2154.80     2188.76     51.14 o 
  -4   5   3     1624.10     1667.09     58.19 o 
  -3   5   3      276.00      291.08      6.59 o 
  -2   5   3      892.23      879.32     13.70 o 
  -1   5   3     1977.63     1933.22     27.28 o 
   0   5   3     2229.17     2173.36     31.99 o 
   1   5   3      436.72      400.47      8.03 o 
   2   5   3      259.59      238.87      5.30 o 
   3   5   3      380.70      389.46      9.61 o 
   4   5   3     1054.56     1039.76     19.34 o 
   5   5   3     2436.30     2547.21     72.22 o 
   6   5   3      604.16      616.62     14.35 o 
   7   5   3       72.57       70.53      5.31 o 
   8   5   3        0.82       -6.72      7.79 o 
 -10   6   3      489.92      452.29     36.33 o 
  -9   6   3       29.27       26.42      6.83 o 
  -8   6   3      310.32      344.94     24.64 o 
  -7   6   3      263.23      254.48     10.94 o 
  -6   6   3     2309.60     2443.76     51.18 o 
  -5   6   3     1061.26     1117.12     24.35 o 
  -4   6   3       54.92       55.50      3.18 o 
  -3   6   3      402.09      405.04     16.16 o 
  -2   6   3     1967.60     1866.13     30.46 o 
  -1   6   3      628.91      642.18     12.27 o 
   0   6   3      857.03      847.53     14.91 o 
   1   6   3       49.48       51.56      3.98 o 
   2   6   3     1457.60     1489.66     24.52 o 
   3   6   3       44.05       42.61      6.62 o 
   4   6   3       12.08       13.88      3.06 o 
   5   6   3      256.08      243.70      9.16 o 
   6   6   3      137.72      160.80     15.68 o 
   7   6   3       15.86       22.08     15.36 o 
   8   6   3      572.05      643.21     43.34 o 
  -9   7   3      182.14      185.37     11.04 o 
  -8   7   3       35.64       45.48      8.20 o 
  -7   7   3     1343.24     1489.53     57.15 o 
  -6   7   3       62.15       68.68      5.98 o 
  -5   7   3      145.05      138.46      7.35 o 
  -4   7   3      395.94      424.14      9.19 o 
  -3   7   3     1162.00     1239.37     22.40 o 
  -2   7   3      233.17      223.53      5.15 o 
  -1   7   3       70.57       66.67      6.98 o 
   0   7   3      464.95      438.57      8.87 o 
   1   7   3      901.50      859.49     17.39 o 
   2   7   3       92.16       95.39     13.58 o 
   3   7   3      799.38      824.96     21.31 o 
   4   7   3       22.69       23.06      3.54 o 
   5   7   3       61.06       63.95     15.55 o 
   6   7   3      143.98      176.87     15.66 o 
   7   7   3       59.20       41.04     17.74 o 
  -9   8   3      266.38      225.83     14.68 o 
  -8   8   3       40.10       41.67      9.39 o 
  -7   8   3       20.87        9.83      5.93 o 
  -6   8   3       90.77       91.55      6.96 o 
  -5   8   3      288.87      301.79     10.30 o 
  -4   8   3      485.80      509.48     42.27 o 
  -3   8   3       43.64       39.52      9.86 o 
  -2   8   3       26.58       34.37      4.68 o 
  -1   8   3       99.91      113.79      5.21 o 
   0   8   3     2107.97     2067.08     37.87 o 
   1   8   3      355.46      361.13     13.93 o 
   2   8   3      119.10      118.97     18.90 o 
   3   8   3      218.61      273.07     20.43 o 
   4   8   3        8.77       -6.27      9.96 o 
   5   8   3        9.44       13.01     15.83 o 
   6   8   3      109.24       78.87     19.35 o 
  -8   9   3       86.30       76.90     10.32 o 
  -7   9   3       13.19       17.48      7.52 o 
  -6   9   3      191.91      178.20     33.84 o 
  -5   9   3      352.50      353.87     28.67 o 
  -4   9   3        1.71        8.52      6.89 o 
  -3   9   3       41.55       42.26      4.27 o 
  -2   9   3     1243.37     1250.46     33.34 o 
  -1   9   3      105.31       96.97     16.41 o 
   0   9   3      300.74      283.61     11.07 o 
   1   9   3      226.94      246.34     48.84 o 
   2   9   3        2.92       10.22     13.93 o 
   3   9   3      240.53      297.43     25.90 o 
   4   9   3      477.58      538.07     30.74 o 
   5   9   3       29.12       -3.67     15.57 o 
  -7  10   3      128.07      107.15     12.28 o 
  -6  10   3        1.89       -1.12      9.33 o 
  -5  10   3       26.86       15.01     13.69 o 
  -4  10   3       38.38       44.51     12.00 o 
  -3  10   3      310.47      323.37     13.77 o 
  -2  10   3       77.31       75.77      6.66 o 
  -1  10   3      111.46      111.21      8.39 o 
   0  10   3       78.49       86.92      7.14 o 
   1  10   3      359.56      416.08     25.83 o 
   2  10   3       81.41      110.58     18.89 o 
   3  10   3      104.08       89.13     18.63 o 
  -5  11   3       78.40       77.31     15.79 o 
  -4  11   3      425.57      407.71     26.77 o 
  -3  11   3      189.25      168.37     15.66 o 
  -2  11   3       11.21        6.94      5.21 o 
  -1  11   3      425.86      421.51     16.94 o 
   0  11   3      298.24      377.95     29.78 o 
   1  11   3       94.40       89.41     14.21 o 
  -4  12   3       80.50       59.11     10.41 o 
  -3  12   3       55.44       40.48     11.63 o 
  -2  12   3        6.66       -1.54      9.37 o 
  -1  12   3      280.60      238.24     22.28 o 
   3 -12   4      858.17      697.33     43.56 o 
   4 -12   4       10.73       -5.83     10.61 o 
  -4 -11   4      169.53      166.07     20.50 o 
  -3 -11   4       51.98       60.69     13.08 o 
  -2 -11   4      339.84      319.17     29.48 o 
  -1 -11   4       27.93       51.86     19.31 o 
   0 -11   4      206.48      211.32     18.85 o 
   1 -11   4      520.42      519.79     34.25 o 
   2 -11   4       21.67        9.90      8.05 o 
   3 -11   4       60.03       75.29      8.15 o 
   4 -11   4       13.49       10.69      6.24 o 
   5 -11   4        7.92       13.55      7.92 o 
   6 -11   4      444.30      431.24     33.64 o 
  -5 -10   4      116.45      122.99     16.98 o 
  -4 -10   4      230.85      230.58     17.44 o 
  -3 -10   4        4.76        6.05     14.49 o 
  -2 -10   4      131.84      139.87     16.03 o 
  -1 -10   4       23.05       -3.23     10.37 o 
   0 -10   4      112.43      113.13      6.87 o 
   1 -10   4       22.81       21.50      4.42 o 
   2 -10   4       12.32       11.26      6.02 o 
   3 -10   4      107.26      113.81     31.51 o 
   4 -10   4      957.41     1060.83     74.89 o 
   5 -10   4       32.98       42.10      9.91 o 
   6 -10   4      147.00      150.87     11.88 o 
  -5  -9   4       49.88       60.48     13.51 o 
  -4  -9   4       23.90       20.43      9.07 o 
  -3  -9   4      194.99      212.60     14.60 o 
  -2  -9   4       49.30       43.73     13.25 o 
  -1  -9   4      498.43      483.50     26.55 o 
   0  -9   4      204.62      196.13      8.55 o 
   1  -9   4      146.24      147.12      7.79 o 
   2  -9   4      444.45      474.77     16.03 o 
   3  -9   4       54.24       54.36      6.10 o 
   4  -9   4       24.64       22.28      4.95 o 
   5  -9   4      115.67      115.90      7.15 o 
   6  -9   4        5.65        5.67      7.54 o 
   7  -9   4      193.70      191.12     22.17 o 
   8  -9   4      126.45       74.03     13.63 o 
  -7  -8   4       26.26       18.50     19.76 o 
  -6  -8   4       17.23       23.69      8.57 o 
  -5  -8   4        5.13       19.11      7.35 o 
  -4  -8   4      130.42      128.28      7.01 o 
  -3  -8   4      507.07      514.43     24.73 o 
  -2  -8   4      101.27       91.36     12.67 o 
  -1  -8   4      597.60      578.91     29.42 o 
   0  -8   4      360.67      343.62      9.87 o 
   1  -8   4      217.42      224.33      7.29 o 
   2  -8   4      244.20      260.76      7.64 o 
   3  -8   4     1077.45     1055.02     22.48 o 
   4  -8   4       11.41       13.33      4.50 o 
   5  -8   4       86.82       92.10      7.17 o 
   6  -8   4       63.14       52.15      7.07 o 
   7  -8   4      151.41      145.61      9.12 o 
   8  -8   4       56.37       33.93      7.86 o 
  -7  -7   4        7.07       -6.72     10.61 o 
  -6  -7   4      177.55      195.37      8.78 o 
  -5  -7   4      228.08      214.40     18.73 o 
  -4  -7   4      492.34      518.69     17.53 o 
  -3  -7   4      310.19      326.39     13.16 o 
  -2  -7   4      554.37      504.45     21.17 o 
  -1  -7   4      452.89      454.16     12.60 o 
   0  -7   4     1519.63     1566.03     52.67 o 
   1  -7   4       10.30       11.58      2.15 o 
   2  -7   4      312.52      318.23      7.61 o 
   3  -7   4      401.57      413.64     10.79 o 
   4  -7   4      361.72      360.86     10.89 o 
   5  -7   4        1.88        7.55      3.99 o 
   6  -7   4      721.39      760.48     25.94 o 
   7  -7   4       29.60       21.06      6.25 o 
   8  -7   4        1.67        7.53      8.15 o 
   9  -7   4      165.26      130.92     15.96 o 
  -8  -6   4       15.17       16.49      6.77 o 
  -7  -6   4      180.92      188.96     24.97 o 
  -6  -6   4        4.45        8.94      4.37 o 
  -5  -6   4     1131.93     1128.97     26.35 o 
  -4  -6   4       11.10       12.30      5.42 o 
  -3  -6   4       61.14       69.42     12.69 o 
  -2  -6   4     4313.27     4192.91     98.93 o 
  -1  -6   4     2354.43     2397.94     38.08 o 
   0  -6   4       98.65       93.37      4.00 o 
   1  -6   4      703.88      704.02     11.24 o 
   2  -6   4       42.92       38.72      2.51 o 
   3  -6   4      868.18      903.27     18.50 o 
   4  -6   4      860.69      857.85     18.98 o 
   5  -6   4      440.69      485.14     11.93 o 
   6  -6   4      360.57      346.82      9.89 o 
   7  -6   4       16.28       32.40      8.32 o 
   8  -6   4      232.93      213.49     12.60 o 
   9  -6   4      273.57      226.74     15.33 o 
  -9  -5   4       89.35       48.52     14.16 o 
  -8  -5   4       94.06       77.95     11.16 o 
  -7  -5   4      986.20     1059.35     33.71 o 
  -6  -5   4      116.93      124.31     13.45 o 
  -5  -5   4      479.96      511.35     16.47 o 
  -4  -5   4      284.85      267.56     10.41 o 
  -3  -5   4     1133.49     1082.73     28.44 o 
  -2  -5   4      958.56      886.48     11.59 o 
  -1  -5   4     1252.34     1303.75     17.25 o 
   0  -5   4        4.78        8.93      2.30 o 
   1  -5   4     4180.82     4222.05     48.22 o 
   2  -5   4     1434.83     1499.64     22.27 o 
   3  -5   4      425.22      403.54     14.82 o 
   4  -5   4     1757.41     1745.28     29.06 o 
   5  -5   4      529.89      515.64     26.47 o 
   6  -5   4      131.81      129.52     13.13 o 
   7  -5   4      521.56      538.93     20.65 o 
   8  -5   4      655.89      695.28     20.25 o 
   9  -5   4       13.80       19.02     14.40 o 
 -10  -4   4      511.89      395.32     31.04 o 
  -9  -4   4        9.18       16.79      8.52 o 
  -8  -4   4      297.25      280.28     14.82 o 
  -7  -4   4     1058.23     1083.17     20.26 o 
  -6  -4   4        5.34        8.02      2.37 o 
  -5  -4   4       28.97       24.11      1.44 o 
  -4  -4   4     3354.93     3270.66     39.31 o 
  -3  -4   4      114.46      107.67      2.16 o 
  -2  -4   4      702.91      723.53     10.08 o 
  -1  -4   4     4250.95     4297.88     96.40 o 
   0  -4   4     5167.74     5262.00    136.24 o 
   1  -4   4      302.50      284.96      5.49 o 
   2  -4   4     2327.27     2313.90     32.55 o 
   3  -4   4      887.43      809.89     33.44 o 
   4  -4   4     1756.71     1686.89     32.41 o 
   5  -4   4       92.06       71.32      5.01 o 
   6  -4   4     2330.69     2313.47    133.11 o 
   7  -4   4      143.50      147.12      6.70 o 
   8  -4   4      188.13      178.25     13.64 o 
   9  -4   4       25.78       38.28     11.82 o 
  10  -4   4      149.62      146.92     18.91 o 
 -10  -3   4       66.52       64.42     17.03 o 
  -9  -3   4      510.75      506.16     17.64 o 
  -8  -3   4      305.94      318.48      9.39 o 
  -7  -3   4      481.47      504.11     11.66 o 
  -6  -3   4      283.67      287.15      8.01 o 
  -5  -3   4     1490.76     1488.41     21.52 o 
  -4  -3   4     1096.11     1078.90     13.63 o 
  -3  -3   4       85.04       97.40      2.62 o 
  -2  -3   4     1171.02     1171.20     12.77 o 
  -1  -3   4     5860.55     5615.49     59.31 o 
   0  -3   4      535.83      605.95      8.36 o 
   1  -3   4     2973.52     3167.84     48.14 o 
   2  -3   4     2958.70     2888.26     40.35 o 
   3  -3   4     2576.70     2522.91     33.70 o 
   4  -3   4      291.16      247.66      6.20 o 
   5  -3   4      955.86      985.98     18.31 o 
   6  -3   4      539.91      535.43     10.65 o 
   7  -3   4      303.74      315.03      9.15 o 
   8  -3   4       84.18       94.84      6.20 o 
   9  -3   4     1251.76     1294.99     36.35 o 
 -10  -2   4       10.40       12.92      6.10 o 
  -9  -2   4      663.25      705.91     20.83 o 
  -8  -2   4      164.39      158.16     11.10 o 
  -7  -2   4      502.91      490.55     10.18 o 
  -6  -2   4     6039.06     6085.22     74.69 o 
  -5  -2   4        6.72        8.84      1.59 o 
  -4  -2   4      777.90      776.89      9.87 o 
  -3  -2   4     4976.87     4836.56     51.40 o 
  -2  -2   4     2273.32     2192.66     22.77 o 
  -1  -2   4      248.89      249.28      3.91 o 
   0  -2   4     1151.97     1114.78     13.21 o 
   1  -2   4     1303.44     1216.67     14.57 o 
   2  -2   4     3678.04     3691.81     51.93 o 
   3  -2   4      647.53      673.30      8.91 o 
   4  -2   4      622.59      624.63     10.43 o 
   5  -2   4     1623.59     1588.66     24.03 o 
   6  -2   4      404.12      425.89      8.54 o 
   7  -2   4     1753.52     1724.56     32.42 o 
   8  -2   4      114.72      122.18     18.51 o 
   9  -2   4       71.04       58.77      7.29 o 
  10  -2   4       38.88       18.50     10.65 o 
 -11  -1   4       94.11       58.87      9.26 o 
 -10  -1   4      226.32      246.46     12.58 o 
  -9  -1   4      173.36      204.04     17.36 o 
  -8  -1   4      525.30      526.33     17.33 o 
  -7  -1   4       28.85       33.69      4.15 o 
  -6  -1   4     3042.00     3140.85     35.59 o 
  -5  -1   4        2.30        3.29      1.46 o 
  -4  -1   4     8082.80     8266.85     97.69 o 
  -3  -1   4     2121.29     2058.26     23.13 o 
  -2  -1   4        5.93        5.35      2.48 o 
  -1  -1   4      411.94      420.26      5.75 o 
   0  -1   4     5331.92     5104.35     56.31 o 
   1  -1   4     3729.76     3683.40     41.49 o 
   2  -1   4      503.17      464.62      8.58 o 
   3  -1   4      211.89      201.72      3.71 o 
   4  -1   4     2575.74     2525.26     35.59 o 
   5  -1   4        0.78       -0.13      1.99 o 
   6  -1   4       97.16       97.27      4.67 o 
   7  -1   4     1261.15     1274.27     22.72 o 
   8  -1   4        2.89       -3.48      4.43 o 
   9  -1   4       13.84       27.75     16.38 o 
  10  -1   4      384.01      355.95     30.56 o 
 -11   0   4      598.07      520.46     34.94 o 
 -10   0   4        5.96        3.38      8.46 o 
  -9   0   4      112.88      115.64     22.91 o 
  -8   0   4      685.80      683.33     15.51 o 
  -7   0   4      243.34      249.92      7.07 o 
  -6   0   4      518.35      503.79     14.90 o 
  -5   0   4     2366.14     2329.11     31.99 o 
  -4   0   4      763.26      776.89     29.65 o 
  -3   0   4      434.96      433.23      5.84 o 
  -2   0   4       59.40       52.61      1.96 o 
  -1   0   4     6366.91     6169.47     83.29 o 
   0   0   4      370.06      380.63     11.20 o 
   1   0   4      590.52      603.14      7.68 o 
   2   0   4     2029.67     2031.76     20.65 o 
   3   0   4     1703.44     1567.59     18.09 o 
   4   0   4      272.36      269.68      5.47 o 
   5   0   4     1043.29     1069.41     26.85 o 
   6   0   4       47.09       41.39      3.22 o 
   7   0   4      388.32      383.51     20.00 o 
   8   0   4        8.03        4.41      3.89 o 
   9   0   4      164.71      159.60     12.04 o 
  10   0   4       16.55       -8.92      8.92 o 
 -10   1   4      492.84      477.76     27.68 o 
  -9   1   4      111.46      110.09      6.33 o 
  -8   1   4      833.92      877.32     18.18 o 
  -7   1   4      267.20      277.28      8.43 o 
  -6   1   4       17.64       17.10      3.07 o 
  -5   1   4      690.63      720.95     11.93 o 
  -4   1   4       91.24       90.67      2.94 o 
  -3   1   4     1486.35     1517.16     31.60 o 
  -2   1   4     8336.44     8223.19    162.97 o 
  -1   1   4        5.75        5.20      1.51 o 
   0   1   4      195.92      211.58      4.29 o 
   1   1   4     3428.38     3575.59     38.60 o 
   2   1   4     3316.65     3381.38     36.22 o 
   3   1   4     2147.76     2169.80     24.72 o 
   4   1   4      288.90      288.85      9.98 o 
   5   1   4       79.75       82.56      6.29 o 
   6   1   4       29.33       31.74      3.66 o 
   7   1   4        4.15        1.52      3.34 o 
   8   1   4      132.71      138.57      7.08 o 
   9   1   4       22.24       27.63     17.92 o 
  10   1   4       79.50       54.23     14.32 o 
 -10   2   4      270.51      252.71     29.70 o 
  -9   2   4      264.40      276.38      9.82 o 
  -8   2   4      371.39      360.22     11.68 o 
  -7   2   4      384.20      406.86     17.70 o 
  -6   2   4      458.22      427.38     10.11 o 
  -5   2   4        2.62        5.31      2.81 o 
  -4   2   4      463.76      426.45      8.75 o 
  -3   2   4     2006.25     1995.12     34.81 o 
  -2   2   4     1334.74     1386.45     27.45 o 
  -1   2   4       83.73       75.44      2.64 o 
   0   2   4     3903.76     3777.47     54.26 o 
   1   2   4     1984.42     2310.01     28.41 o 
   2   2   4       28.16       38.23      2.20 o 
   3   2   4      654.09      630.94      8.37 o 
   4   2   4       42.87       49.77      2.63 o 
   5   2   4     1270.09     1227.21     25.29 o 
   6   2   4      898.77      887.23     16.36 o 
   7   2   4       85.34       87.94      5.34 o 
   8   2   4       75.52       72.58      6.97 o 
   9   2   4       32.92       36.24      5.97 o 
  10   2   4       31.22        2.39      8.48 o 
 -10   3   4       32.18       16.61     23.17 o 
  -9   3   4      372.10      366.58     13.82 o 
  -8   3   4       21.11       16.74      5.54 o 
  -7   3   4      620.72      608.57     15.36 o 
  -6   3   4       42.54       43.65      3.51 o 
  -5   3   4     1343.93     1427.20     26.14 o 
  -4   3   4       10.73       20.31      4.11 o 
  -3   3   4       53.05       58.58      2.83 o 
  -2   3   4      184.36      172.26      7.57 o 
  -1   3   4     1513.06     1556.11     22.00 o 
   0   3   4       17.22       12.93      3.54 o 
   1   3   4       99.36       93.35      2.42 o 
   2   3   4       10.27       13.78      3.06 o 
   3   3   4      727.11      728.37     10.38 o 
   4   3   4      916.47      955.28     19.60 o 
   5   3   4      987.08      990.86     35.28 o 
   6   3   4       61.56       59.33      5.12 o 
   7   3   4       34.75       43.94      5.35 o 
   8   3   4       11.46       19.51      5.51 o 
   9   3   4       10.08       12.08      8.05 o 
 -10   4   4       17.48       17.08      7.18 o 
  -9   4   4       40.11       38.98      6.58 o 
  -8   4   4      263.19      274.35     11.28 o 
  -7   4   4      613.06      639.39     15.55 o 
  -6   4   4      606.13      672.57     37.36 o 
  -5   4   4       10.49       14.33      4.19 o 
  -4   4   4      169.36      178.53      4.81 o 
  -3   4   4      355.61      353.66      8.19 o 
  -2   4   4      581.21      536.17      9.83 o 
  -1   4   4     1342.64     1328.32     20.97 o 
   0   4   4       13.09       12.12      2.06 o 
   1   4   4      870.14      883.77     12.79 o 
   2   4   4      233.90      251.66      6.33 o 
   3   4   4        4.36        7.10      2.49 o 
   4   4   4      764.00      764.38     12.63 o 
   5   4   4      137.14      135.46      4.93 o 
   6   4   4       91.99       80.62      5.33 o 
   7   4   4      604.40      651.26     16.14 o 
   8   4   4       33.53       31.92      8.03 o 
   9   4   4        9.28      -15.81     15.81 o 
 -10   5   4       33.63       28.70      7.46 o 
  -9   5   4      163.81      176.80     10.53 o 
  -8   5   4      372.56      386.42     13.82 o 
  -7   5   4      159.14      185.80      8.08 o 
  -6   5   4      169.85      184.27     10.34 o 
  -5   5   4       19.93       18.14      3.69 o 
  -4   5   4     1983.99     2038.12     32.42 o 
  -3   5   4       10.98       26.69     13.49 o 
  -2   5   4       15.80       14.70      1.99 o 
  -1   5   4     1276.09     1236.05     20.50 o 
   0   5   4      247.19      256.66      9.11 o 
   1   5   4      762.47      778.62     16.75 o 
   2   5   4     4664.66     4627.60     92.54 o 
   3   5   4       42.66       43.89      3.30 o 
   4   5   4        2.53        4.85      2.80 o 
   5   5   4      316.33      331.01     14.52 o 
   6   5   4      354.22      375.11     12.59 o 
   7   5   4       47.75       27.81      7.46 o 
   8   5   4      117.30      162.29     19.89 o 
 -10   6   4       68.98       45.29     18.83 o 
  -9   6   4      571.30      566.95     53.35 o 
  -8   6   4       44.23       44.63      7.41 o 
  -7   6   4        8.32        6.83      6.87 o 
  -6   6   4      268.50      276.27     10.22 o 
  -5   6   4      822.61      871.78     18.97 o 
  -4   6   4       52.50       40.77      3.21 o 
  -3   6   4      651.58      673.31     14.98 o 
  -2   6   4      281.99      308.58     10.75 o 
  -1   6   4     2264.97     2246.09     35.08 o 
   0   6   4      549.42      555.25     10.91 o 
   1   6   4      677.22      645.98     12.46 o 
   2   6   4      436.15      429.18     10.41 o 
   3   6   4       34.18       26.76      3.00 o 
   4   6   4      386.09      401.23     13.88 o 
   5   6   4      352.38      394.42     33.46 o 
   6   6   4       92.48      104.77     18.09 o 
   7   6   4        0.24       -4.56     11.26 o 
  -9   7   4       30.96       28.97     17.49 o 
  -8   7   4        4.26        1.88      7.20 o 
  -7   7   4      525.10      578.41     17.29 o 
  -6   7   4     1309.46     1410.69     33.47 o 
  -5   7   4       93.49       99.33      9.89 o 
  -4   7   4       37.91       43.11      3.44 o 
  -3   7   4     3034.37     3102.75     50.07 o 
  -2   7   4       19.90       15.06      1.84 o 
  -1   7   4      563.16      562.60     11.63 o 
   0   7   4     1965.86     1988.93     35.03 o 
   1   7   4       10.18       10.73      3.29 o 
   2   7   4      551.50      552.14     15.28 o 
   3   7   4      887.40      957.81     25.76 o 
   4   7   4      140.42      145.85      8.18 o 
   5   7   4      188.20      226.57     19.07 o 
   6   7   4      109.93      110.89     18.61 o 
  -8   8   4      849.11      808.69     27.43 o 
  -7   8   4       23.76       17.10     10.61 o 
  -6   8   4       30.99       32.90      9.02 o 
  -5   8   4      408.37      411.39     17.59 o 
  -4   8   4      448.17      471.22     47.44 o 
  -3   8   4      364.73      363.25      9.96 o 
  -2   8   4     1188.16     1176.56     28.71 o 
  -1   8   4       74.02       60.56     11.78 o 
   0   8   4      912.47      930.01     18.77 o 
   1   8   4        0.54        2.16     18.52 o 
   2   8   4      492.41      506.65     22.62 o 
   3   8   4      644.91      668.09     22.84 o 
   4   8   4       13.62        2.62     15.47 o 
   5   8   4       37.45       47.50     16.66 o 
  -8   9   4      241.09      189.23     17.83 o 
  -7   9   4        8.00       13.49      7.35 o 
  -6   9   4      177.19      185.23     11.33 o 
  -5   9   4     1593.59     1623.38    106.41 o 
  -4   9   4       12.87       16.88     13.01 o 
  -3   9   4       12.32       16.36      5.39 o 
  -2   9   4      620.11      641.72     20.89 o 
  -1   9   4      220.20      210.45     10.26 o 
   0   9   4       96.28       91.94     51.96 o 
   1   9   4     1617.24     1580.30     38.02 o 
   2   9   4       32.44       33.66      5.12 o 
   3   9   4      118.33      142.32     16.51 o 
   4   9   4       30.21       45.10     17.42 o 
  -7  10   4      282.65      211.32     22.26 o 
  -6  10   4      204.57      180.02     22.13 o 
  -5  10   4        0.50       -0.22      9.44 o 
  -4  10   4      160.45      159.69     13.77 o 
  -3  10   4      112.60      113.38      8.78 o 
  -2  10   4     1396.63     1504.94     44.58 o 
  -1  10   4      210.87      233.70     10.80 o 
   0  10   4       64.01       59.56      6.14 o 
   1  10   4      171.85      193.29     19.65 o 
   2  10   4       11.86       38.81     12.30 o 
   3  10   4      264.09      264.37     27.31 o 
  -5  11   4        5.36        4.12      8.92 o 
  -4  11   4     1021.98      996.15     59.50 o 
  -3  11   4        5.56       20.59     11.50 o 
  -2  11   4       18.51        9.93      5.66 o 
  -1  11   4      144.91      129.61     10.06 o 
   0  11   4      254.75      261.03     22.84 o 
   1  11   4        0.04       34.53     16.79 o 
  -3  12   4      314.02      232.81     17.98 o 
  -2  12   4       32.85       23.06     10.46 o 
  -1  12   4       55.12       23.06     15.83 o 
   3 -12   5      582.18      442.94     31.63 o 
  -4 -11   5        8.57      -15.83     15.83 o 
  -3 -11   5      192.95      167.22     21.32 o 
  -2 -11   5      695.80      801.30     53.36 o 
  -1 -11   5       29.11       41.24     17.96 o 
   0 -11   5       19.76       52.71     13.47 o 
   1 -11   5      637.40      691.13     35.62 o 
   2 -11   5      341.82      341.59     21.43 o 
   3 -11   5       37.31       40.05     10.61 o 
   4 -11   5      325.63      331.23     18.23 o 
   5 -11   5       76.17       85.75     25.16 o 
  -5 -10   5      318.59      270.64     25.21 o 
  -4 -10   5      168.28      183.60     17.16 o 
  -3 -10   5      873.53      901.82     44.23 o 
  -2 -10   5      267.82      297.95     20.35 o 
  -1 -10   5        4.76       -8.94      8.94 o 
   0 -10   5      290.27      265.09     34.26 o 
   1 -10   5     1095.46     1213.20     36.81 o 
   2 -10   5       26.31       37.90      5.95 o 
   3 -10   5      312.62      316.05     14.31 o 
   4 -10   5       95.58      100.91     23.21 o 
   5 -10   5      451.59      455.91     17.96 o 
   6 -10   5       51.52       33.87      7.57 o 
  -5  -9   5      458.19      451.05     27.53 o 
  -4  -9   5      818.94      872.86     40.91 o 
  -3  -9   5        7.88       35.05     13.95 o 
  -2  -9   5      634.16      629.09     31.04 o 
  -1  -9   5      769.00      752.86     33.95 o 
   0  -9   5      634.27      684.04     19.43 o 
   1  -9   5       38.50       42.47     13.60 o 
   2  -9   5       70.45       64.17     11.67 o 
   3  -9   5     1025.30     1061.35     25.53 o 
   4  -9   5      838.19      874.49     22.36 o 
   5  -9   5      155.90      157.12      8.50 o 
   6  -9   5      200.12      200.51     10.62 o 
   7  -9   5      209.79      191.12     15.48 o 
   8  -9   5       15.58       15.23     17.14 o 
  -6  -8   5      428.80      443.47     24.26 o 
  -5  -8   5       90.17       97.38     10.89 o 
  -4  -8   5     1161.02     1210.16     50.22 o 
  -3  -8   5      813.95      783.88     38.76 o 
  -2  -8   5     1724.70     1676.39     63.92 o 
  -1  -8   5      661.08      679.33     17.70 o 
   0  -8   5       33.42       39.57      5.63 o 
   1  -8   5       20.08       11.78      4.21 o 
   2  -8   5     1262.01     1288.94     26.05 o 
   3  -8   5      280.16      313.05     30.57 o 
   4  -8   5      158.06      156.76     11.70 o 
   5  -8   5      162.58      166.47     13.51 o 
   6  -8   5      431.54      475.61     16.81 o 
   7  -8   5       39.53       43.76      9.96 o 
   8  -8   5       90.91       74.20     17.24 o 
  -7  -7   5      121.69      107.63     15.90 o 
  -6  -7   5      217.51      224.82     17.99 o 
  -5  -7   5      229.39      226.98     12.99 o 
  -4  -7   5        6.79       -0.69      2.06 o 
  -3  -7   5      704.15      703.02     21.44 o 
  -2  -7   5      617.74      587.68     24.27 o 
  -1  -7   5       13.20       12.18      2.60 o 
   0  -7   5      119.60      111.58     10.38 o 
   1  -7   5     3472.37     3462.66     77.56 o 
   2  -7   5       26.42       33.21      3.27 o 
   3  -7   5       14.50        9.41      4.48 o 
   4  -7   5      434.83      465.86     12.53 o 
   5  -7   5      530.80      536.18     14.88 o 
   6  -7   5      201.80      202.19      7.74 o 
   7  -7   5      347.25      367.28     34.16 o 
   8  -7   5       23.75       40.34      7.73 o 
  -8  -6   5      297.05      300.57     18.10 o 
  -7  -6   5        8.62       20.33      9.06 o 
  -6  -6   5      848.15      898.71    117.38 o 
  -5  -6   5      240.10      234.75     10.27 o 
  -4  -6   5      138.43      129.60      8.20 o 
  -3  -6   5      708.82      668.38     29.66 o 
  -2  -6   5       32.52       33.63      2.55 o 
  -1  -6   5     1186.90     1243.62     46.73 o 
   0  -6   5     2549.68     2584.94     39.72 o 
   1  -6   5      216.46      204.70     10.99 o 
   2  -6   5       17.92       20.40      2.78 o 
   3  -6   5      544.27      480.53     12.96 o 
   4  -6   5      251.53      279.48     28.21 o 
   5  -6   5      354.33      337.44      8.94 o 
   6  -6   5        9.47        9.53      4.82 o 
   7  -6   5       61.68       56.56      7.16 o 
   8  -6   5      316.04      333.63     19.13 o 
   9  -6   5       20.53       24.77     16.14 o 
  -9  -5   5       32.81       14.55     10.46 o 
  -8  -5   5      682.95      719.71     27.44 o 
  -7  -5   5      215.08      220.08     13.96 o 
  -6  -5   5      229.99      244.38     10.82 o 
  -5  -5   5      286.97      278.61     16.11 o 
  -4  -5   5      265.98      271.25     17.81 o 
  -3  -5   5       74.92       74.38      1.62 o 
  -2  -5   5      694.64      697.29     11.76 o 
  -1  -5   5      432.85      414.33      8.99 o 
   0  -5   5      491.74      518.21      8.20 o 
   1  -5   5      124.13      135.03      3.53 o 
   2  -5   5     1808.40     1829.31     29.62 o 
   3  -5   5       18.03       20.87      3.66 o 
   4  -5   5       63.20       45.98      4.09 o 
   5  -5   5      495.42      470.82     22.02 o 
   6  -5   5       16.27        9.94      3.49 o 
   7  -5   5      175.27      197.42     10.79 o 
   8  -5   5      671.79      727.45     34.36 o 
   9  -5   5       27.37       23.15      7.38 o 
  -9  -4   5      227.73      240.23     17.57 o 
  -8  -4   5        3.79        9.06      9.73 o 
  -7  -4   5      598.29      595.42     16.90 o 
  -6  -4   5      135.41      147.59      5.95 o 
  -5  -4   5      274.93      260.42      5.94 o 
  -4  -4   5       92.96       89.17      2.80 o 
  -3  -4   5      880.92      846.00     13.58 o 
  -2  -4   5      259.36      288.86      4.60 o 
  -1  -4   5      501.15      562.82      7.55 o 
   0  -4   5      183.76      182.68      4.00 o 
   1  -4   5      558.92      555.04     14.63 o 
   2  -4   5        0.14        8.22      2.27 o 
   3  -4   5      756.33      758.46     14.30 o 
   4  -4   5       28.74       26.78      3.26 o 
   5  -4   5      506.72      514.82     13.48 o 
   6  -4   5      562.62      534.86     11.08 o 
   7  -4   5      190.38      186.48      7.15 o 
   8  -4   5       10.31       12.09      6.21 o 
   9  -4   5        7.92        6.90      7.93 o 
 -10  -3   5       56.92       22.78     16.72 o 
  -9  -3   5       87.96       84.22     11.79 o 
  -8  -3   5       33.68       33.50      6.27 o 
  -7  -3   5      289.74      298.64     15.77 o 
  -6  -3   5      105.50      106.70      3.76 o 
  -5  -3   5      599.36      601.51     10.06 o 
  -4  -3   5      812.86      810.64     11.21 o 
  -3  -3   5       23.99       27.11      1.41 o 
  -2  -3   5       47.80       50.48      1.98 o 
  -1  -3   5      421.36      425.86     12.45 o 
   0  -3   5      898.70      820.44     10.55 o 
   1  -3   5      182.28      152.35      4.75 o 
   2  -3   5      171.69      186.67      5.04 o 
   3  -3   5      354.35      318.40      7.61 o 
   4  -3   5        5.22        6.11      2.25 o 
   5  -3   5      378.69      363.95     24.22 o 
   6  -3   5      436.25      464.93      9.27 o 
   7  -3   5      158.43      171.32     19.04 o 
   8  -3   5        0.36       -6.87      9.29 o 
   9  -3   5      447.72      476.42     27.04 o 
 -10  -2   5       66.77       58.73     14.24 o 
  -9  -2   5       90.92       86.53      7.22 o 
  -8  -2   5       60.08       52.55      5.53 o 
  -7  -2   5      110.26      107.15      5.68 o 
  -6  -2   5      619.37      615.57     13.51 o 
  -5  -2   5      730.63      711.11     14.52 o 
  -4  -2   5      198.05      197.74     10.12 o 
  -3  -2   5      256.44      286.38      4.23 o 
  -2  -2   5     4567.10     4447.89     59.89 o 
  -1  -2   5      164.82      177.61      3.11 o 
   0  -2   5      633.47      657.76     10.19 o 
   1  -2   5     3162.47     3131.42     36.59 o 
   2  -2   5        9.60       12.13      2.19 o 
   3  -2   5      237.55      245.95      4.73 o 
   4  -2   5     3611.51     3657.74     46.41 o 
   5  -2   5      800.29      810.90     14.28 o 
   6  -2   5      303.78      306.81     11.89 o 
   7  -2   5      210.08      214.33      7.46 o 
   8  -2   5      295.78      314.72     11.88 o 
   9  -2   5       36.96       26.56      9.26 o 
 -10  -1   5       16.96       22.04     17.26 o 
  -9  -1   5      164.46      170.70      9.53 o 
  -8  -1   5      111.00      108.36      6.58 o 
  -7  -1   5      535.11      540.41     11.85 o 
  -6  -1   5      502.27      524.26      8.33 o 
  -5  -1   5       86.61       82.58      2.65 o 
  -4  -1   5     1192.21     1192.65     15.35 o 
  -3  -1   5     4659.77     4681.00     53.37 o 
  -2  -1   5       48.40       53.04      1.97 o 
  -1  -1   5     1937.39     1905.16     35.36 o 
   0  -1   5     1332.02     1370.68     17.23 o 
   1  -1   5     3159.98     3180.65     49.89 o 
   2  -1   5     1803.01     1811.49     22.49 o 
   3  -1   5     1636.12     1582.10     23.86 o 
   4  -1   5      645.28      623.98     10.58 o 
   5  -1   5       98.22      109.57      8.00 o 
   6  -1   5      595.15      616.34     32.60 o 
   7  -1   5      199.67      214.58      8.68 o 
   8  -1   5        1.17        6.00      4.34 o 
   9  -1   5       12.21       12.66      8.13 o 
 -11   0   5       45.12       34.19     12.41 o 
 -10   0   5      111.22      118.25      9.29 o 
  -9   0   5      281.64      306.78     11.45 o 
  -8   0   5      463.09      470.03     12.19 o 
  -7   0   5      464.69      469.88     12.75 o 
  -6   0   5      193.37      210.38      4.49 o 
  -5   0   5     2454.54     2541.91     37.89 o 
  -4   0   5     2091.25     2031.44     55.12 o 
  -3   0   5     2420.14     2425.76     82.00 o 
  -2   0   5      844.17      872.01     12.30 o 
  -1   0   5     3475.75     3336.47     40.28 o 
   0   0   5      444.13      553.35      8.56 o 
   1   0   5      432.55      411.39      5.69 o 
   2   0   5     3544.67     3511.34     38.20 o 
   3   0   5      211.05      205.16      3.96 o 
   4   0   5     1859.39     1843.33     25.47 o 
   5   0   5     1432.55     1494.88     41.99 o 
   6   0   5      765.23      765.17     21.18 o 
   7   0   5       12.96       21.02      3.80 o 
   8   0   5      359.79      399.88     28.03 o 
   9   0   5      131.59      137.06     12.86 o 
 -10   1   5      402.28      415.11     18.17 o 
  -9   1   5      364.27      367.18     11.58 o 
  -8   1   5      165.72      168.56      7.28 o 
  -7   1   5        2.39        0.19      4.87 o 
  -6   1   5     2822.12     2955.89     55.38 o 
  -5   1   5       67.67       76.15      2.84 o 
  -4   1   5        3.30        4.86      2.28 o 
  -3   1   5     1937.60     1852.13     29.15 o 
  -2   1   5     3412.50     3418.32     99.91 o 
  -1   1   5     2880.29     2915.09     57.29 o 
   0   1   5     5187.07     5002.76     62.50 o 
   1   1   5      129.51      118.01      4.00 o 
   2   1   5     3630.25     3701.54     56.52 o 
   3   1   5      331.80      344.24     23.88 o 
   4   1   5     3312.72     3354.33     71.51 o 
   5   1   5     1848.58     1891.39     67.18 o 
   6   1   5       24.96       20.65      3.65 o 
   7   1   5        3.56        9.77      3.40 o 
   8   1   5      527.58      509.36     26.94 o 
   9   1   5       13.60       22.54     13.57 o 
 -10   2   5       73.04       60.90      8.36 o 
  -9   2   5      320.36      311.61     10.30 o 
  -8   2   5      521.25      520.07     14.79 o 
  -7   2   5     1337.31     1338.99     37.57 o 
  -6   2   5     1416.51     1521.58     26.81 o 
  -5   2   5      415.98      445.16     10.23 o 
  -4   2   5      419.44      403.47     12.69 o 
  -3   2   5     4798.09     4556.10     65.77 o 
  -2   2   5      192.01      191.97      4.51 o 
  -1   2   5      161.19      150.31      6.49 o 
   0   2   5     4891.93     4938.19    101.41 o 
   1   2   5     1272.62     1238.02     15.74 o 
   2   2   5      374.68      454.22     10.65 o 
   3   2   5     2683.05     2701.69     34.19 o 
   4   2   5       67.43       66.48      4.65 o 
   5   2   5      531.72      544.98     11.06 o 
   6   2   5      122.94      145.35      4.95 o 
   7   2   5     1275.90     1391.26     29.05 o 
   8   2   5       20.75       27.27      8.99 o 
   9   2   5        2.72       10.36      7.77 o 
 -10   3   5       51.02       41.84      8.25 o 
  -9   3   5      529.74      491.06     19.46 o 
  -8   3   5     1359.24     1365.65     35.81 o 
  -7   3   5        8.06        7.94      4.96 o 
  -6   3   5      293.88      288.27      8.87 o 
  -5   3   5     2170.10     2115.64     42.57 o 
  -4   3   5     3338.84     3452.05     80.12 o 
  -3   3   5      303.99      319.29      8.72 o 
  -2   3   5     1765.39     1735.57     38.63 o 
  -1   3   5     2187.35     2134.70     32.23 o 
   0   3   5     4094.27     4128.78     60.88 o 
   1   3   5     2140.35     2150.24     28.93 o 
   2   3   5      391.14      374.55     13.38 o 
   3   3   5      834.82      856.94     12.84 o 
   4   3   5        1.72       -0.09      2.24 o 
   5   3   5      782.24      797.18     28.67 o 
   6   3   5      743.40      749.42     15.27 o 
   7   3   5       26.90       22.55     15.44 o 
   8   3   5       60.52       58.95      5.84 o 
   9   3   5      208.58      191.77     39.24 o 
 -10   4   5      897.27      867.30     32.28 o 
  -9   4   5       63.34       67.73      7.62 o 
  -8   4   5      431.80      439.48     13.78 o 
  -7   4   5       38.90       42.31      9.02 o 
  -6   4   5     1269.41     1345.97     28.19 o 
  -5   4   5     1592.98     1694.64     27.91 o 
  -4   4   5      275.45      280.44     14.82 o 
  -3   4   5       44.83       38.31      3.00 o 
  -2   4   5     5359.19     5229.68     75.64 o 
  -1   4   5      244.40      231.50      5.63 o 
   0   4   5        6.70       16.27      4.23 o 
   1   4   5     1958.80     1918.55     28.03 o 
   2   4   5      797.79      829.07     13.96 o 
   3   4   5       72.58       72.05      3.53 o 
   4   4   5      433.11      435.94     13.22 o 
   5   4   5      119.69      109.97      4.81 o 
   6   4   5       48.12       47.48      5.48 o 
   7   4   5        1.81        8.15      8.98 o 
   8   4   5      367.86      346.56     18.09 o 
 -10   5   5      375.17      308.16     18.12 o 
  -9   5   5      227.97      242.04     12.53 o 
  -8   5   5       16.09       10.01      5.75 o 
  -7   5   5     2724.85     2951.54     82.10 o 
  -6   5   5      145.40      139.04      7.18 o 
  -5   5   5      186.77      185.70      8.32 o 
  -4   5   5     1492.63     1489.98     24.57 o 
  -3   5   5     1094.51     1139.15     31.60 o 
  -2   5   5      132.56      136.22      5.27 o 
  -1   5   5     1803.95     1760.39     27.66 o 
   0   5   5       13.27       18.55      2.02 o 
   1   5   5     1605.89     1532.22     32.97 o 
   2   5   5      387.36      377.67     12.19 o 
   3   5   5     1055.16     1037.82     22.11 o 
   4   5   5      428.73      381.56     37.03 o 
   5   5   5       39.85       43.48      4.62 o 
   6   5   5       71.86       80.07      5.85 o 
   7   5   5      142.13      167.22      9.91 o 
   8   5   5        1.22       12.80     10.65 o 
 -10   6   5      150.68      135.38     19.87 o 
  -9   6   5       58.00       71.68     10.37 o 
  -8   6   5      254.24      243.01     10.81 o 
  -7   6   5       30.24       34.47     18.24 o 
  -6   6   5       21.13       20.77      5.33 o 
  -5   6   5      188.45      195.80      9.83 o 
  -4   6   5     1309.85     1356.17     21.31 o 
  -3   6   5       99.47       86.87      4.87 o 
  -2   6   5        7.65       10.11      2.83 o 
  -1   6   5      917.58      979.81     26.97 o 
   0   6   5     1566.42     1557.49     26.22 o 
   1   6   5      440.08      422.66     10.47 o 
   2   6   5      338.52      331.08      9.14 o 
   3   6   5       34.54       45.45     31.35 o 
   4   6   5      174.60      187.32     20.41 o 
   5   6   5       97.25      113.38      8.16 o 
   6   6   5      181.00      175.70     10.15 o 
   7   6   5        5.22       -0.65     11.32 o 
  -9   7   5      340.46      347.50     16.15 o 
  -8   7   5        1.17        7.71     10.60 o 
  -7   7   5      143.03      157.05      8.73 o 
  -6   7   5     1379.54     1451.85     34.25 o 
  -5   7   5       15.72       18.43      4.69 o 
  -4   7   5      367.56      354.44      8.82 o 
  -3   7   5      113.05      126.06      4.95 o 
  -2   7   5      517.42      484.68     11.97 o 
  -1   7   5       82.40       83.82      4.72 o 
   0   7   5     1679.75     1671.65     31.83 o 
   1   7   5       74.92       76.37      7.83 o 
   2   7   5      101.41      124.67     14.14 o 
   3   7   5       34.75       33.56      4.68 o 
   4   7   5      207.99      231.92     11.67 o 
   5   7   5        3.69        3.90     11.28 o 
   6   7   5        0.11       -1.28     15.96 o 
  -8   8   5        3.60        5.21      9.54 o 
  -7   8   5      198.16      186.25     11.63 o 
  -6   8   5       50.19       57.79      8.12 o 
  -5   8   5       74.39       84.78      6.24 o 
  -4   8   5       64.93       56.68      9.65 o 
  -3   8   5      409.96      475.28     13.86 o 
  -2   8   5       15.19       17.21      3.67 o 
  -1   8   5       67.75       72.33      4.56 o 
   0   8   5        7.13       -4.80     16.46 o 
   1   8   5      241.54      238.53     15.65 o 
   2   8   5      286.21      324.62     48.98 o 
   3   8   5      107.14      109.65      8.33 o 
   4   8   5       34.04        8.68     10.41 o 
   5   8   5        0.92      -11.89     11.89 o 
  -8   9   5      230.29      194.53     20.54 o 
  -7   9   5       11.63        3.11     10.26 o 
  -6   9   5        6.18       -0.16      7.58 o 
  -5   9   5      324.82      323.34     15.99 o 
  -4   9   5      227.69      234.70     15.50 o 
  -3   9   5       77.79       66.71      5.16 o 
  -2   9   5      135.42      144.44      9.20 o 
  -1   9   5       40.24       48.33      6.77 o 
   0   9   5        0.63       -0.22      4.38 o 
   1   9   5      148.37      128.93      8.37 o 
   2   9   5      227.35      250.21     12.58 o 
   3   9   5       35.08       51.02     13.67 o 
  -7  10   5       60.32       20.85     16.68 o 
  -6  10   5      156.33      121.36     18.50 o 
  -5  10   5      146.03      164.55     15.49 o 
  -4  10   5      709.67      669.61     32.78 o 
  -3  10   5       32.98       28.42      7.55 o 
  -2  10   5       12.50       -1.71      4.99 o 
  -1  10   5      149.87      160.06     10.80 o 
   0  10   5      104.88      103.88      9.00 o 
   1  10   5        6.43       11.97     10.39 o 
   2  10   5       33.18       32.82     12.32 o 
  -4  11   5        5.34        6.05      8.92 o 
  -3  11   5      834.30      806.31     44.34 o 
  -2  11   5      261.32      236.87     14.06 o 
  -1  11   5      254.11      232.81     14.38 o 
   0  11   5       98.80      113.38     15.38 o 
   3 -12   6       21.77       12.60      6.49 o 
  -3 -11   6       68.42       54.23     17.35 o 
  -2 -11   6       77.73       65.62     18.13 o 
  -1 -11   6       74.99       77.83     19.48 o 
   0 -11   6        3.93       12.60     12.34 o 
   1 -11   6      125.26      143.38     16.23 o 
   2 -11   6      205.05      193.30     12.16 o 
   3 -11   6       73.45       76.53     25.50 o 
   4 -11   6        1.79       21.39      9.79 o 
   5 -11   6      120.11       78.52     10.85 o 
  -5 -10   6       24.00       20.17     10.46 o 
  -4 -10   6        0.26       -9.74      9.74 o 
  -3 -10   6      303.49      299.99     23.47 o 
  -2 -10   6      321.59      307.69     20.67 o 
  -1 -10   6       15.15       26.72     16.75 o 
   0 -10   6        7.63        4.32      4.38 o 
   1 -10   6        7.23        5.62      5.82 o 
   2 -10   6       95.05      124.40     12.35 o 
   3 -10   6      174.95      181.30     15.29 o 
   4 -10   6       37.41       39.96      7.91 o 
   5 -10   6        4.61       21.32      8.68 o 
   6 -10   6        0.58        4.75      8.85 o 
  -6  -9   6        4.40      -12.21     12.21 o 
  -5  -9   6       70.76       82.04     12.54 o 
  -4  -9   6      300.32      282.40     20.30 o 
  -3  -9   6       64.36       69.74     14.51 o 
  -2  -9   6      118.24      127.94     12.67 o 
  -1  -9   6       21.69       18.24     14.10 o 
   0  -9   6     1143.58     1193.18     31.00 o 
   1  -9   6       43.24       52.27      6.32 o 
   2  -9   6      124.68      147.72      8.76 o 
   3  -9   6      118.62      113.02      8.95 o 
   4  -9   6       14.64       19.53      5.12 o 
   5  -9   6       98.84      107.83     11.14 o 
   6  -9   6      449.52      411.67     21.73 o 
   7  -9   6       73.16       74.49     12.97 o 
  -6  -8   6      122.65      121.83     13.07 o 
  -5  -8   6      146.16      166.07     10.47 o 
  -4  -8   6       75.66       66.29     12.44 o 
  -3  -8   6      149.86      141.62     12.97 o 
  -2  -8   6     1381.83     1339.48     56.05 o 
  -1  -8   6     1001.26     1047.39     26.55 o 
   0  -8   6       51.45       42.86      5.12 o 
   1  -8   6      686.34      690.05     28.37 o 
   2  -8   6       19.47       26.21     11.14 o 
   3  -8   6      328.95      335.30     11.57 o 
   4  -8   6      758.32      774.26     27.70 o 
   5  -8   6      320.10      360.84     12.08 o 
   6  -8   6       73.92       78.80      7.48 o 
   7  -8   6       19.10       26.57      7.84 o 
   8  -8   6        6.59      -13.01     15.62 o 
  -7  -7   6      252.62      196.17     34.65 o 
  -6  -7   6      340.86      359.41     32.94 o 
  -5  -7   6       79.94       76.13      7.98 o 
  -4  -7   6      390.35      400.43     15.58 o 
  -3  -7   6      312.91      347.19     13.18 o 
  -2  -7   6      235.54      235.09      8.88 o 
  -1  -7   6      528.68      538.23     12.31 o 
   0  -7   6       47.92       48.44      3.75 o 
   1  -7   6     1509.22     1572.71     30.42 o 
   2  -7   6      395.33      365.03     16.44 o 
   3  -7   6      172.16      179.52      7.07 o 
   4  -7   6     1232.35     1255.23     52.96 o 
   5  -7   6      107.20       97.33      8.10 o 
   6  -7   6      132.38      122.96     10.56 o 
   7  -7   6     1116.49     1171.45     30.49 o 
   8  -7   6      285.80      252.45     15.29 o 
  -8  -6   6      592.64      578.15     27.42 o 
  -7  -6   6      390.67      393.97     16.64 o 
  -6  -6   6       28.95       21.34      6.82 o 
  -5  -6   6       17.83       19.57      5.99 o 
  -4  -6   6     1763.82     1777.37     45.66 o 
  -3  -6   6       99.16       88.54      2.21 o 
  -2  -6   6        0.98        0.68      2.83 o 
  -1  -6   6      935.60      940.88     36.93 o 
   0  -6   6     1272.50     1352.50     46.24 o 
   1  -6   6      339.95      345.17     13.36 o 
   2  -6   6     2592.81     2603.57     46.63 o 
   3  -6   6       87.57      105.50      4.50 o 
   4  -6   6     1511.25     1471.95     29.86 o 
   5  -6   6      276.85      265.92     13.08 o 
   6  -6   6     1018.96     1018.23     23.14 o 
   7  -6   6      351.00      332.14     37.05 o 
   8  -6   6        0.26       12.67      8.26 o 
  -9  -5   6      426.07      398.84     30.00 o 
  -8  -5   6       13.06       21.38      8.56 o 
  -7  -5   6      480.89      466.25     16.34 o 
  -6  -5   6      289.60      288.65     16.84 o 
  -5  -5   6     1338.25     1327.63     26.11 o 
  -4  -5   6      993.78      943.46     42.51 o 
  -3  -5   6      375.97      371.52      7.68 o 
  -2  -5   6      229.96      238.06      6.58 o 
  -1  -5   6     5265.20     5264.57     74.05 o 
   0  -5   6       11.91       12.83      1.95 o 
   1  -5   6      390.80      390.91      7.37 o 
   2  -5   6     2806.13     2756.10     51.79 o 
   3  -5   6      298.35      328.17      7.68 o 
   4  -5   6      153.21      138.98      5.91 o 
   5  -5   6     1013.99     1049.44     20.57 o 
   6  -5   6      149.94      144.73      6.30 o 
   7  -5   6      252.43      256.77     11.33 o 
   8  -5   6      344.82      350.11     13.97 o 
   9  -5   6      848.72      725.62     50.00 o 
  -9  -4   6      202.73      212.51     28.44 o 
  -8  -4   6        8.26       19.24     10.29 o 
  -7  -4   6      776.04      799.36     17.50 o 
  -6  -4   6     2037.16     2087.75     42.81 o 
  -5  -4   6       71.63       67.84      3.17 o 
  -4  -4   6      670.92      694.63     11.63 o 
  -3  -4   6     4228.13     4170.91     51.12 o 
  -2  -4   6     2156.35     2142.67     27.46 o 
  -1  -4   6       64.20       83.02      3.36 o 
   0  -4   6     1708.04     1669.17     33.16 o 
   1  -4   6      721.85      690.41     35.09 o 
   2  -4   6     2431.15     2408.13     35.76 o 
   3  -4   6      677.37      648.72     12.35 o 
   4  -4   6      299.24      296.98      7.62 o 
   5  -4   6      823.13      821.94     18.55 o 
   6  -4   6       66.47       63.72      4.29 o 
   7  -4   6      296.44      336.60     14.77 o 
   8  -4   6      482.66      522.37     57.32 o 
   9  -4   6       31.89       34.64     10.50 o 
  -9  -3   6       36.67       28.52     14.45 o 
  -8  -3   6      445.81      466.05     14.12 o 
  -7  -3   6       41.42       46.01      3.68 o 
  -6  -3   6      800.98      794.23     30.83 o 
  -5  -3   6      100.44      104.47      3.26 o 
  -4  -3   6     3161.30     3144.00     42.33 o 
  -3  -3   6     3123.38     3063.20     38.61 o 
  -2  -3   6       23.07       17.66      1.61 o 
  -1  -3   6      206.20      220.06      4.10 o 
   0  -3   6     6545.94     6504.25    250.85 o 
   1  -3   6      760.20      774.23     28.77 o 
   2  -3   6      254.16      238.75     14.06 o 
   3  -3   6     1967.94     1921.00     52.25 o 
   4  -3   6      288.33      269.82      8.45 o 
   5  -3   6       94.30       95.09      4.08 o 
   6  -3   6      506.32      520.70     13.80 o 
   7  -3   6      216.27      242.52     19.72 o 
   8  -3   6       43.40       61.53      8.80 o 
   9  -3   6        4.53       -6.37      6.37 o 
 -10  -2   6       34.93       16.64     17.04 o 
  -9  -2   6       55.55       66.52      8.31 o 
  -8  -2   6     2248.25     2267.77     81.62 o 
  -7  -2   6        3.85        2.47      3.55 o 
  -6  -2   6      104.64      106.40      4.52 o 
  -5  -2   6     4102.34     3994.21     46.61 o 
  -4  -2   6      106.97      116.31      4.14 o 
  -3  -2   6      531.22      516.89     10.35 o 
  -2  -2   6     1338.93     1308.44     23.40 o 
  -1  -2   6      766.45      722.41     19.76 o 
   0  -2   6      974.84      969.75     16.04 o 
   1  -2   6     1509.87     1537.40     24.26 o 
   2  -2   6       55.08       55.87      3.50 o 
   3  -2   6     6435.60     6488.38    400.05 o 
   4  -2   6       86.40       86.86      3.68 o 
   5  -2   6     1410.37     1452.54     23.78 o 
   6  -2   6       26.37       32.47      3.89 o 
   7  -2   6       21.39       13.13      5.38 o 
   8  -2   6        4.89       32.76      9.99 o 
   9  -2   6      113.74       85.36     18.36 o 
 -10  -1   6      263.20      225.82     28.97 o 
  -9  -1   6       55.93       76.83      8.97 o 
  -8  -1   6     1020.27     1039.41     25.47 o 
  -7  -1   6       82.93       83.67      9.08 o 
  -6  -1   6      730.51      728.63     10.64 o 
  -5  -1   6      288.10      285.90      8.48 o 
  -4  -1   6      125.17      116.98      3.03 o 
  -3  -1   6     1679.28     1708.26     24.90 o 
  -2  -1   6     4925.76     4830.33     99.26 o 
  -1  -1   6        2.99        2.31      1.61 o 
   0  -1   6       36.50       33.06      2.14 o 
   1  -1   6     1935.86     1952.98     40.41 o 
   2  -1   6      885.42      913.83     17.83 o 
   3  -1   6     1354.11     1351.42     24.38 o 
   4  -1   6      221.03      222.74      4.81 o 
   5  -1   6      389.39      377.95      7.48 o 
   6  -1   6      248.68      265.99      7.85 o 
   7  -1   6       65.05       67.49      5.17 o 
   8  -1   6       96.37       93.93     17.11 o 
   9  -1   6        9.21       -2.66      7.88 o 
 -10   0   6      359.07      334.10     25.29 o 
  -9   0   6       25.95       17.76      7.85 o 
  -8   0   6      154.89      145.37      7.79 o 
  -7   0   6      833.21      841.44     16.61 o 
  -6   0   6       53.17       50.15      3.86 o 
  -5   0   6      617.47      621.34      9.83 o 
  -4   0   6     2161.98     2045.90     59.90 o 
  -3   0   6       98.95       96.65      3.37 o 
  -2   0   6      582.35      584.75     23.88 o 
  -1   0   6     1792.19     1882.31     54.30 o 
   0   0   6      610.22      565.08      8.91 o 
   1   0   6       50.61       25.09      1.63 o 
   2   0   6     1069.74     1088.50     51.55 o 
   3   0   6       29.33       32.08      3.19 o 
   4   0   6      259.86      261.34      8.82 o 
   5   0   6      328.00      321.59     11.67 o 
   6   0   6      158.34      168.08      9.22 o 
   7   0   6       92.11       96.80      4.87 o 
   8   0   6       10.36        5.68      6.74 o 
   9   0   6        2.72       -2.78     10.35 o 
 -10   1   6       15.28       27.87      6.21 o 
  -9   1   6      682.27      776.79     23.21 o 
  -8   1   6       43.24       40.39      9.12 o 
  -7   1   6     1034.50     1093.40     28.73 o 
  -6   1   6      169.15      139.17     10.28 o 
  -5   1   6     1137.87     1156.69     18.51 o 
  -4   1   6      800.54      779.35     13.37 o 
  -3   1   6      724.97      732.77     13.02 o 
  -2   1   6       35.94       43.00      2.44 o 
  -1   1   6     1896.46     1850.64     43.70 o 
   0   1   6       22.58       40.74      2.24 o 
   1   1   6      266.60      236.86      5.88 o 
   2   1   6       33.56       37.21      5.14 o 
   3   1   6      127.25      137.36      4.49 o 
   4   1   6      506.85      546.92     27.52 o 
   5   1   6      512.52      547.42     12.15 o 
   6   1   6       50.63       50.83      3.98 o 
   7   1   6       20.92       20.67     11.70 o 
   8   1   6       16.41       30.22     13.22 o 
   9   1   6       96.96       82.51     10.64 o 
 -10   2   6       24.70       26.91      6.43 o 
  -9   2   6       88.79       88.34     11.43 o 
  -8   2   6       37.09       27.60      8.29 o 
  -7   2   6      321.87      318.46      9.53 o 
  -6   2   6      417.87      433.71     15.77 o 
  -5   2   6       31.53       32.11      5.02 o 
  -4   2   6       38.57       41.12      4.59 o 
  -3   2   6      428.92      410.88     11.38 o 
  -2   2   6     1146.35     1049.88     32.97 o 
  -1   2   6      539.64      545.62      9.90 o 
   0   2   6       25.00       27.78      5.44 o 
   1   2   6      389.90      392.39      6.80 o 
   2   2   6       77.83       92.88      3.11 o 
   3   2   6       89.71       89.48      4.00 o 
   4   2   6      598.83      595.59     16.41 o 
   5   2   6      400.47      376.11     14.57 o 
   6   2   6       25.97       23.30      3.94 o 
   7   2   6      355.36      407.42     26.20 o 
   8   2   6       36.99       37.63     11.42 o 
   9   2   6        5.16       14.39      7.37 o 
 -10   3   6        3.02        6.73      6.38 o 
  -9   3   6       80.56       78.88     13.19 o 
  -8   3   6     1530.88     1587.47     35.54 o 
  -7   3   6       57.82       66.37      7.37 o 
  -6   3   6        0.81       -1.41      4.16 o 
  -5   3   6      509.21      509.52     12.67 o 
  -4   3   6      339.32      330.84     10.37 o 
  -3   3   6      450.06      471.96     14.00 o 
  -2   3   6     2649.46     2505.31     47.96 o 
  -1   3   6       42.74       37.34      3.47 o 
   0   3   6     1101.64     1121.27     24.23 o 
   1   3   6      144.97      134.87      5.95 o 
   2   3   6     1480.22     1544.07     24.87 o 
   3   3   6      251.89      253.10     17.80 o 
   4   3   6        1.48        3.93      3.39 o 
   5   3   6      238.05      248.86     12.28 o 
   6   3   6      403.88      415.15     14.21 o 
   7   3   6       16.73       16.79      8.84 o 
   8   3   6      221.14      214.21     12.01 o 
   9   3   6       13.37       20.85     11.97 o 
 -10   4   6       52.24       44.22      7.35 o 
  -9   4   6      171.94      187.04     10.58 o 
  -8   4   6       21.94       29.17      7.17 o 
  -7   4   6       14.90       27.93      6.81 o 
  -6   4   6      106.13      126.03     17.90 o 
  -5   4   6      867.92      972.50     16.33 o 
  -4   4   6       35.86       26.44      6.27 o 
  -3   4   6      534.30      547.23     12.36 o 
  -2   4   6      667.98      645.26     15.60 o 
  -1   4   6     2699.54     2734.77     53.81 o 
   0   4   6     1865.89     1913.32     39.13 o 
   1   4   6      346.45      325.34      7.02 o 
   2   4   6      428.64      413.05      8.32 o 
   3   4   6       70.71       59.59      3.58 o 
   4   4   6        7.85       14.17      4.28 o 
   5   4   6     1013.26     1010.16     30.89 o 
   6   4   6       97.06       96.11      7.05 o 
   7   4   6       18.67       23.86      4.93 o 
   8   4   6      325.10      263.90     16.27 o 
 -10   5   6      122.02       99.41     15.86 o 
  -9   5   6        4.33       11.43      9.13 o 
  -8   5   6        1.05       -2.14      9.75 o 
  -7   5   6      768.28      817.68     30.57 o 
  -6   5   6      673.50      678.13     17.03 o 
  -5   5   6        0.86        9.99      2.48 o 
  -4   5   6      262.64      293.49     14.20 o 
  -3   5   6     1120.99     1099.33     39.30 o 
  -2   5   6      135.85      142.44      5.74 o 
  -1   5   6     1341.08     1323.27     56.59 o 
   0   5   6     3532.44     3492.85     65.51 o 
   1   5   6       11.87       12.88      6.38 o 
   2   5   6        7.96       13.27      6.04 o 
   3   5   6      592.48      627.35     15.39 o 
   4   5   6      146.64      136.67      8.44 o 
   5   5   6       15.62        6.72      4.97 o 
   6   5   6       66.07       76.03      7.96 o 
   7   5   6       25.10       25.38      7.57 o 
  -9   6   6       19.28       36.90      7.91 o 
  -8   6   6      451.97      474.94     17.08 o 
  -7   6   6      393.03      409.35     14.79 o 
  -6   6   6      428.01      423.70     40.87 o 
  -5   6   6      352.07      368.77      9.57 o 
  -4   6   6      894.28      991.50     19.09 o 
  -3   6   6      133.62      142.67     12.10 o 
  -2   6   6      849.15      859.46     16.86 o 
  -1   6   6       31.50       29.96      4.84 o 
   0   6   6      758.79      740.30     75.57 o 
   1   6   6        6.07        9.02      4.04 o 
   2   6   6     1271.58     1296.00     26.75 o 
   3   6   6      955.67      958.34     25.32 o 
   4   6   6       37.86       29.54      6.07 o 
   5   6   6        2.16       -0.65      5.66 o 
   6   6   6     1110.49     1201.98     44.94 o 
  -9   7   6      669.28      681.31     44.13 o 
  -8   7   6       85.40       93.91      9.95 o 
  -7   7   6        9.08       20.44      6.54 o 
  -6   7   6      286.67      308.46     11.92 o 
  -5   7   6     2334.55     2434.64     55.10 o 
  -4   7   6      111.91      117.34      5.22 o 
  -3   7   6      189.97      199.01      8.64 o 
  -2   7   6      759.38      767.01     19.10 o 
  -1   7   6       76.35       85.57      7.13 o 
   0   7   6        2.22        5.09      3.23 o 
   1   7   6     2481.77     2518.06     48.89 o 
   2   7   6        8.83       16.49     27.06 o 
   3   7   6      327.13      350.97     14.34 o 
   4   7   6      364.59      373.96     15.38 o 
   5   7   6       62.46       56.42     11.95 o 
  -8   8   6       11.32       13.37      7.17 o 
  -7   8   6      448.78      437.34     28.34 o 
  -6   8   6      479.12      532.04     24.50 o 
  -5   8   6       13.66       20.33      8.76 o 
  -4   8   6      353.54      355.46     20.91 o 
  -3   8   6      413.14      399.99     11.76 o 
  -2   8   6     1042.23     1126.79     65.10 o 
  -1   8   6      203.97      227.26     18.59 o 
   0   8   6       70.29       75.25      6.38 o 
   1   8   6      393.32      423.33     15.16 o 
   2   8   6       12.62       18.50      5.44 o 
   3   8   6      456.32      441.70     17.33 o 
   4   8   6      618.67      632.80     36.31 o 
  -7   9   6      160.20      119.10     13.28 o 
  -6   9   6       41.71       51.25      9.37 o 
  -5   9   6        9.75       15.06      7.52 o 
  -4   9   6     1463.02     1462.42     75.97 o 
  -3   9   6       58.42       47.04      5.04 o 
  -2   9   6      163.74      173.36     10.09 o 
  -1   9   6      934.93     1005.48     32.69 o 
   0   9   6       12.22       12.39      6.12 o 
   1   9   6       73.08       66.81      6.98 o 
   2   9   6      413.09      435.54     18.44 o 
   3   9   6        9.21       21.52     12.84 o 
  -5  10   6      224.29      234.61     21.21 o 
  -4  10   6      225.91      242.81     17.44 o 
  -3  10   6      676.76      643.95     25.42 o 
  -2  10   6       45.86       47.92      7.74 o 
  -1  10   6      376.40      408.90     16.68 o 
   0  10   6       41.78       30.35      7.79 o 
   1  10   6       81.34       78.61      8.35 o 
  -4  11   6        4.95       11.47      8.48 o 
  -3  11   6       38.62       19.91     11.95 o 
  -2  11   6      187.17      163.42     11.67 o 
  -1  11   6        1.55       -4.56      9.74 o 
   0  11   6      281.82      224.35     23.82 o 
  -2 -11   7      129.28       66.57     22.34 o 
  -1 -11   7      988.09     1017.67     65.77 o 
   0 -11   7      142.16      136.39     17.20 o 
   1 -11   7        4.61       13.01     12.75 o 
   2 -11   7      104.00       97.25     10.03 o 
   3 -11   7      198.66      193.32     12.71 o 
   4 -11   7      698.67      655.08     34.74 o 
  -5 -10   7       85.17       66.81     14.21 o 
  -4 -10   7      178.59      182.01     19.48 o 
  -3 -10   7      108.53      115.92     17.77 o 
  -2 -10   7      946.04      952.03     46.35 o 
  -1 -10   7      611.14      678.03     44.49 o 
   0 -10   7       17.01        6.27     11.73 o 
   1 -10   7       21.32       21.11      5.94 o 
   2 -10   7      590.84      635.52     22.62 o 
   3 -10   7       53.98       45.88      8.22 o 
   4 -10   7      157.64      156.28     12.35 o 
   5 -10   7      144.71      135.02     10.13 o 
  -6  -9   7      352.07      282.90     24.77 o 
  -5  -9   7       30.98       24.92      9.70 o 
  -4  -9   7       95.34       88.57     13.04 o 
  -3  -9   7      696.32      783.88     38.76 o 
  -2  -9   7        7.75       20.85     14.12 o 
  -1  -9   7      363.61      369.40     23.77 o 
   0  -9   7      438.36      461.35     16.56 o 
   1  -9   7     1106.92     1175.95     31.49 o 
   2  -9   7      434.90      473.97     31.44 o 
   3  -9   7      358.24      385.25     15.30 o 
   4  -9   7       50.17       65.04      9.67 o 
   5  -9   7     1067.39     1063.40     28.85 o 
   6  -9   7       73.18       78.98      8.96 o 
   7  -9   7      160.94       87.46     14.32 o 
  -6  -8   7      892.61      889.24     39.12 o 
  -5  -8   7      429.66      474.01     19.08 o 
  -4  -8   7      251.47      291.46     22.55 o 
  -3  -8   7      164.69      178.04     14.14 o 
  -2  -8   7       12.18       19.78      9.31 o 
  -1  -8   7      271.81      274.56      9.93 o 
   0  -8   7      990.73     1043.45     27.37 o 
   1  -8   7      105.50      103.38      6.82 o 
   2  -8   7        9.48       10.84      3.96 o 
   3  -8   7      301.58      318.11     18.46 o 
   4  -8   7      203.00      226.93     10.08 o 
   5  -8   7       41.40       26.02      6.52 o 
   6  -8   7       61.32       39.71      7.84 o 
   7  -8   7      192.99      169.29     13.39 o 
  -7  -7   7      133.87      119.17     16.26 o 
  -6  -7   7       28.21       30.62      8.57 o 
  -5  -7   7      430.60      471.47     21.19 o 
  -4  -7   7      235.72      232.29     12.85 o 
  -3  -7   7       83.84       80.89      9.93 o 
  -2  -7   7     1138.09     1195.81     54.17 o 
  -1  -7   7      220.39      202.12     17.53 o 
   0  -7   7        0.33       -0.51      3.57 o 
   1  -7   7      103.90       97.02      5.93 o 
   2  -7   7      152.43      192.55     16.53 o 
   3  -7   7      124.62      133.33      6.85 o 
   4  -7   7       54.79       61.93      6.53 o 
   5  -7   7        5.40       13.81     10.06 o 
   6  -7   7       66.99       47.40     10.94 o 
   7  -7   7      130.52      112.23     10.23 o 
   8  -7   7      305.15      216.05     23.82 o 
  -8  -6   7        1.60       -5.97     10.41 o 
  -7  -6   7      768.85      796.97     42.91 o 
  -6  -6   7       12.02       10.16     10.01 o 
  -5  -6   7      847.23      899.04     27.78 o 
  -4  -6   7      232.00      231.47     11.04 o 
  -3  -6   7      131.99      151.17      6.40 o 
  -2  -6   7      176.26      169.09      7.83 o 
  -1  -6   7      265.79      248.83     13.99 o 
   0  -6   7      367.37      359.02      7.81 o 
   1  -6   7     1583.07     1547.33     50.95 o 
   2  -6   7       30.51       27.42      2.77 o 
   3  -6   7       53.06       66.13      5.66 o 
   4  -6   7       14.48        9.85      4.75 o 
   5  -6   7       41.52       53.86     14.26 o 
   6  -6   7       24.24       32.97     10.57 o 
   7  -6   7      126.42      119.96     13.11 o 
   8  -6   7       33.41       38.36     21.39 o 
  -9  -5   7       12.68       -9.28     15.36 o 
  -8  -5   7        4.84       16.21     10.89 o 
  -7  -5   7       35.01       29.31      7.42 o 
  -6  -5   7        6.94        7.96      6.74 o 
  -5  -5   7      128.44      121.00      6.08 o 
  -4  -5   7      736.63      708.50     16.84 o 
  -3  -5   7        5.04        2.43      1.78 o 
  -2  -5   7        5.10       11.96      5.02 o 
  -1  -5   7      341.16      369.78     11.62 o 
   0  -5   7      967.99     1039.49     19.12 o 
   1  -5   7      350.53      366.04      7.45 o 
   2  -5   7        9.45       13.89      5.41 o 
   3  -5   7      268.69      245.75     21.90 o 
   4  -5   7       29.27       26.59      5.81 o 
   5  -5   7      193.38      189.27      8.99 o 
   6  -5   7      156.64      155.44      8.54 o 
   7  -5   7      348.84      376.15     44.86 o 
   8  -5   7       72.90       72.49     13.80 o 
  -9  -4   7      175.05      147.90     11.64 o 
  -8  -4   7        7.61        4.08     11.05 o 
  -7  -4   7        0.46        4.81      3.88 o 
  -6  -4   7     1528.65     1513.65     34.08 o 
  -5  -4   7       67.52       69.70      4.10 o 
  -4  -4   7       58.49       59.92      2.61 o 
  -3  -4   7        5.85        5.67      1.95 o 
  -2  -4   7      215.22      211.26      4.82 o 
  -1  -4   7      245.84      220.85      4.93 o 
   0  -4   7     1589.82     1523.42     36.82 o 
   1  -4   7       54.03       53.52      4.56 o 
   2  -4   7      912.28      872.13     18.75 o 
   3  -4   7       28.14       34.24      5.26 o 
   4  -4   7      599.82      622.16     17.66 o 
   5  -4   7        9.28       17.36      4.09 o 
   6  -4   7       34.22       48.43      6.33 o 
   7  -4   7      126.09      145.39     15.46 o 
   8  -4   7      117.72      137.22     10.88 o 
   9  -4   7       19.06        7.83     11.30 o 
  -9  -3   7      350.82      332.13     23.42 o 
  -8  -3   7       43.82       53.14      6.52 o 
  -7  -3   7       60.55       59.51     13.86 o 
  -6  -3   7       28.66       33.31      6.51 o 
  -5  -3   7       41.25       41.53      3.49 o 
  -4  -3   7      456.70      477.97      8.80 o 
  -3  -3   7     3169.68     3116.32     43.31 o 
  -2  -3   7      131.64      135.20      3.68 o 
  -1  -3   7      752.18      722.47     16.59 o 
   0  -3   7      893.70      922.12     26.80 o 
   1  -3   7      239.64      256.95      7.15 o 
   2  -3   7     1310.48     1278.29    143.50 o 
   3  -3   7      754.49      726.47     16.15 o 
   4  -3   7      403.36      415.41     16.58 o 
   5  -3   7       51.05       58.46      4.87 o 
   6  -3   7       39.64       30.69      7.86 o 
   7  -3   7      619.82      597.11     19.02 o 
   8  -3   7       81.43       74.15     29.93 o 
   9  -3   7       27.08       33.66     11.97 o 
 -10  -2   7       29.66       19.26      6.72 o 
  -9  -2   7      148.13      155.13     11.16 o 
  -8  -2   7      262.87      280.85     10.55 o 
  -7  -2   7       51.22       52.58      7.16 o 
  -6  -2   7        0.69        7.39      6.41 o 
  -5  -2   7     1026.16     1010.74     16.40 o 
  -4  -2   7      975.01      936.41     14.89 o 
  -3  -2   7      721.42      720.38     11.58 o 
  -2  -2   7      805.81      801.88     12.82 o 
  -1  -2   7     1761.52     1736.62     50.83 o 
   0  -2   7        4.98        8.26      1.56 o 
   1  -2   7     1316.72     1306.50     23.30 o 
   2  -2   7     2906.81     2846.88     77.89 o 
   3  -2   7      318.68      308.90     13.97 o 
   4  -2   7      987.82     1022.67     30.13 o 
   5  -2   7      674.79      710.91     17.62 o 
   6  -2   7      507.44      542.09     23.49 o 
   7  -2   7       35.52       32.64     10.39 o 
   8  -2   7      250.97      219.46     23.72 o 
   9  -2   7      133.95       86.64     13.99 o 
 -10  -1   7      687.34      549.77     37.29 o 
  -9  -1   7      283.06      285.73     11.87 o 
  -8  -1   7       33.72       35.34      5.73 o 
  -7  -1   7      137.70      145.86      5.78 o 
  -6  -1   7     1491.91     1487.59     25.67 o 
  -5  -1   7      793.25      778.74     12.49 o 
  -4  -1   7      870.01      841.13     22.60 o 
  -3  -1   7      269.08      244.62      8.28 o 
  -2  -1   7     2591.55     2495.04     37.45 o 
  -1  -1   7      296.64      321.70      6.84 o 
   0  -1   7     1109.75     1053.76     16.30 o 
   1  -1   7      721.98      728.01     24.65 o 
   2  -1   7     1653.60     1606.85     43.74 o 
   3  -1   7      419.74      396.44     18.20 o 
   4  -1   7     4706.63     4633.09    123.65 o 
   5  -1   7      425.32      443.90     12.98 o 
   6  -1   7       47.28       52.12      5.70 o 
   7  -1   7        1.93        0.91      6.01 o 
   8  -1   7      407.89      395.90     25.26 o 
 -10   0   7      190.93      172.60     18.57 o 
  -9   0   7       47.81       42.10      7.06 o 
  -8   0   7      225.90      218.62     11.97 o 
  -7   0   7     1997.43     2026.99     34.21 o 
  -6   0   7      103.85      106.19      6.28 o 
  -5   0   7      143.46      142.99      4.37 o 
  -4   0   7     1090.03     1071.84     18.38 o 
  -3   0   7     3567.45     3420.95     57.74 o 
  -2   0   7      204.73      221.25      7.01 o 
  -1   0   7      131.09      116.48      4.75 o 
   0   0   7     3330.31     3174.54     61.46 o 
   1   0   7      597.81      592.90     20.76 o 
   2   0   7        5.18        6.83      2.39 o 
   3   0   7     3572.10     3539.31     92.05 o 
   4   0   7        7.39       13.01      6.06 o 
   5   0   7      429.00      439.44     12.56 o 
   6   0   7     1018.68     1084.52     22.91 o 
   7   0   7      421.27      441.62     12.47 o 
   8   0   7      217.89      247.92     12.35 o 
 -10   1   7      156.70      119.32     12.01 o 
  -9   1   7      867.50      888.87     62.17 o 
  -8   1   7     1396.76     1468.08     35.01 o 
  -7   1   7       19.70        5.24      6.98 o 
  -6   1   7        2.85       -3.35      7.24 o 
  -5   1   7     1694.69     1602.60     29.41 o 
  -4   1   7     2635.62     2662.77     45.64 o 
  -3   1   7       19.91       25.88      4.45 o 
  -2   1   7     2781.93     2701.74     46.65 o 
  -1   1   7     1501.84     1421.31     38.46 o 
   0   1   7     2468.69     2307.60     39.71 o 
   1   1   7     1350.51     1402.51     21.97 o 
   2   1   7      807.76      803.27     31.71 o 
   3   1   7     1175.25     1178.98     59.47 o 
   4   1   7       39.54       39.64      7.75 o 
   5   1   7      475.31      482.72     13.37 o 
   6   1   7      629.49      666.67     18.25 o 
   7   1   7       20.00       17.02      5.80 o 
   8   1   7       40.97       24.64     15.36 o 
 -10   2   7      310.01      330.84     26.79 o 
  -9   2   7       88.66       80.15      5.62 o 
  -8   2   7      277.10      263.21      9.05 o 
  -7   2   7       10.58        2.77      6.32 o 
  -6   2   7     1647.98     1759.89     41.04 o 
  -5   2   7     1270.15     1338.95     29.73 o 
  -4   2   7      257.60      265.85      9.49 o 
  -3   2   7      423.80      402.98     10.05 o 
  -2   2   7     5698.72     5458.36     85.15 o 
  -1   2   7      402.06      403.38     18.48 o 
   0   2   7      570.51      558.12     15.00 o 
   1   2   7     1891.42     1896.73     31.28 o 
   2   2   7       79.73      100.20      4.70 o 
   3   2   7      659.16      679.41     15.49 o 
   4   2   7      908.88      969.23     24.62 o 
   5   2   7      322.52      301.69     12.80 o 
   6   2   7      155.99      162.53      7.64 o 
   7   2   7      111.91      134.46     12.21 o 
   8   2   7      176.88      202.02     11.17 o 
 -10   3   7      143.55      109.65     10.80 o 
  -9   3   7      189.15      196.21      9.16 o 
  -8   3   7       71.94       72.72      5.96 o 
  -7   3   7     1861.14     1942.78     34.42 o 
  -6   3   7      600.25      608.59     16.96 o 
  -5   3   7       20.77        9.45     10.08 o 
  -4   3   7      841.05      804.59     21.31 o 
  -3   3   7     1631.88     1630.87     36.17 o 
  -2   3   7      109.22      122.17      9.11 o 
  -1   3   7     4463.03     4415.37     83.51 o 
   0   3   7       16.13       14.51      4.35 o 
   1   3   7     2202.56     2223.28     36.34 o 
   2   3   7       39.89       45.90      3.16 o 
   3   3   7      295.39      274.23     17.78 o 
   4   3   7      532.82      544.00     44.77 o 
   5   3   7        1.06       -0.54      3.83 o 
   6   3   7       89.27       84.73     10.30 o 
   7   3   7      580.78      641.06     20.38 o 
   8   3   7        8.40       -6.94      6.94 o 
 -10   4   7      274.04      226.11     19.93 o 
  -9   4   7      221.78      201.55     21.88 o 
  -8   4   7      435.36      433.76     12.57 o 
  -7   4   7       83.66       81.73      5.80 o 
  -6   4   7       80.27       77.66      5.52 o 
  -5   4   7      203.24      220.28     13.49 o 
  -4   4   7     1661.70     1783.70     35.18 o 
  -3   4   7      365.89      365.78     11.13 o 
  -2   4   7      827.77      806.66     19.81 o 
  -1   4   7     2005.23     1977.19     41.13 o 
   0   4   7     1475.62     1479.99     34.46 o 
   1   4   7      212.39      193.53      6.69 o 
   2   4   7     1833.09     1793.68     66.06 o 
   3   4   7        6.52       11.01      4.89 o 
   4   4   7      181.26      176.26      8.55 o 
   5   4   7      487.26      526.53     18.24 o 
   6   4   7      134.03      149.06     11.15 o 
   7   4   7        0.26        9.57      6.75 o 
   8   4   7        5.20       13.88      8.46 o 
 -10   5   7      196.47      158.93     17.09 o 
  -9   5   7      344.50      376.37     13.72 o 
  -8   5   7       56.08       53.06      5.91 o 
  -7   5   7       43.03       35.75      5.34 o 
  -6   5   7     1413.79     1463.87     69.37 o 
  -5   5   7      276.17      265.87      9.50 o 
  -4   5   7      100.14       80.88     12.74 o 
  -3   5   7      599.71      592.58     13.76 o 
  -2   5   7       93.23      103.23      8.09 o 
  -1   5   7      108.20      127.97     11.25 o 
   0   5   7      915.51      919.26     17.31 o 
   1   5   7       36.86       41.55      7.20 o 
   2   5   7      522.43      533.82     13.41 o 
   3   5   7        2.65       12.15      5.08 o 
   4   5   7       42.65       38.81      6.25 o 
   5   5   7       88.98       79.39      8.39 o 
   6   5   7       75.88       62.77      7.46 o 
   7   5   7       22.38        9.57      8.03 o 
  -9   6   7       15.38       12.49      9.09 o 
  -8   6   7        5.24       11.26      5.54 o 
  -7   6   7      213.67      228.80     10.17 o 
  -6   6   7      312.83      345.77     12.34 o 
  -5   6   7      192.66      201.15     16.31 o 
  -4   6   7       15.48       15.23      3.65 o 
  -3   6   7     1589.38     1607.38     31.89 o 
  -2   6   7        0.27        2.29      5.93 o 
  -1   6   7       28.96       26.47      4.35 o 
   0   6   7      139.33      152.78     12.99 o 
   1   6   7        7.37        5.80      4.49 o 
   2   6   7        1.54       -2.94      3.75 o 
   3   6   7      803.65      829.04     26.29 o 
   4   6   7       37.22       46.51      8.24 o 
   5   6   7       51.59       49.76      6.85 o 
   6   6   7        5.18       19.52      8.72 o 
  -9   7   7       10.56        8.24     32.15 o 
  -8   7   7      608.40      628.90     23.35 o 
  -7   7   7      289.14      299.74     13.46 o 
  -6   7   7      121.32      110.19      8.95 o 
  -5   7   7      559.36      596.73     34.27 o 
  -4   7   7      249.32      244.91      8.78 o 
  -3   7   7        0.59        9.28      6.37 o 
  -2   7   7     1223.63     1262.94     28.47 o 
  -1   7   7       61.11       67.77      5.46 o 
   0   7   7      182.05      185.05      8.57 o 
   1   7   7      262.59      261.51     10.48 o 
   2   7   7       12.16       12.80      6.96 o 
   3   7   7        3.94       20.17      7.42 o 
   4   7   7        3.74        8.24      6.94 o 
   5   7   7       46.25       50.19      6.88 o 
  -8   8   7        0.22      -10.80     10.80 o 
  -7   8   7       22.66       17.49     10.77 o 
  -6   8   7      280.96      261.49     22.31 o 
  -5   8   7       96.11      111.16     16.84 o 
  -4   8   7      656.94      632.05     22.52 o 
  -3   8   7        8.85        8.43      4.82 o 
  -2   8   7      208.89      236.41     13.50 o 
  -1   8   7       42.61       50.61      8.37 o 
   0   8   7      322.46      334.07     13.99 o 
   1   8   7       73.32       75.77      7.18 o 
   2   8   7        8.39        9.74      6.90 o 
   3   8   7        2.59        3.02      7.57 o 
   4   8   7      252.84      240.97     25.60 o 
  -7   9   7      442.54      352.07     30.39 o 
  -6   9   7      535.31      561.75     27.32 o 
  -5   9   7       18.51        4.14     10.52 o 
  -4   9   7       86.17       82.38     12.40 o 
  -3   9   7       87.49       95.92      9.52 o 
  -2   9   7       10.99        7.18      8.05 o 
  -1   9   7      687.86      698.11     25.68 o 
   0   9   7       10.42       20.59      7.22 o 
   1   9   7       74.87       55.99      8.59 o 
   2   9   7      174.10      160.06     12.30 o 
  -5  10   7       77.27       37.18     15.99 o 
  -4  10   7       80.39       68.50     14.62 o 
  -3  10   7      342.27      306.65     22.19 o 
  -2  10   7      202.80      185.59     12.84 o 
  -1  10   7       59.36       58.20      7.87 o 
   0  10   7        0.15       -0.22      7.24 o 
   1  10   7      216.38      166.46     11.78 o 
  -2  11   7       14.26       24.34      8.29 o 
  -1  11   7        0.28        6.05      6.75 o 
   0 -11   8      398.84      384.28     38.11 o 
   1 -11   8       29.35       14.77     13.47 o 
   2 -11   8      172.69      167.22     16.77 o 
   3 -11   8        6.75       12.80     10.22 o 
   4 -11   8       27.61       27.81      9.78 o 
  -5 -10   8       32.99      -13.01     16.68 o 
  -4 -10   8       21.71       11.08     13.04 o 
  -3 -10   8       89.68       94.49     18.61 o 
  -2 -10   8       88.78      125.61     19.48 o 
  -1 -10   8      300.18      294.39     26.79 o 
   0 -10   8      261.49      265.33     21.58 o 
   1 -10   8       61.43       53.13     19.38 o 
   2 -10   8       36.59       33.90      7.07 o 
   3 -10   8        8.62        2.28     13.36 o 
   4 -10   8       64.02       57.33      8.07 o 
   5 -10   8      308.23      267.19     18.87 o 
  -6  -9   8      279.14      246.02     21.26 o 
  -5  -9   8       14.80        0.43     10.91 o 
  -4  -9   8       20.68       36.81     10.91 o 
  -3  -9   8      376.87      375.09     27.37 o 
  -2  -9   8      201.95      239.60     21.89 o 
  -1  -9   8      335.77      332.37     12.49 o 
   0  -9   8      125.81      133.24      8.92 o 
   1  -9   8      302.77      318.81     13.61 o 
   2  -9   8       19.61       22.14      6.93 o 
   3  -9   8      240.99      237.23     13.49 o 
   4  -9   8      343.52      336.56     60.39 o 
   5  -9   8       44.10       24.35      8.11 o 
  -6  -8   8        6.87       17.82      8.51 o 
  -5  -8   8        1.08      -14.88     14.88 o 
  -4  -8   8      463.42      499.93     20.70 o 
  -3  -8   8      127.49      142.66     16.18 o 
  -2  -8   8      183.21      176.81     24.08 o 
  -1  -8   8       74.06       78.88      6.23 o 
   0  -8   8      855.70      873.19     25.40 o 
   1  -8   8       48.59       54.88      6.15 o 
   2  -8   8      782.49      775.33     19.99 o 
   3  -8   8      306.15      316.48     16.91 o 
   4  -8   8      263.62      263.20     10.07 o 
   5  -8   8      311.63      309.33     15.74 o 
   6  -8   8      503.53      439.45     60.81 o 
   7  -8   8        6.17        7.35     12.36 o 
  -7  -7   8       25.65       16.26      9.53 o 
  -6  -7   8      204.05      211.50     41.41 o 
  -5  -7   8     1282.34     1369.81     41.18 o 
  -4  -7   8       45.95       57.30     12.24 o 
  -3  -7   8       27.16       31.12      3.34 o 
  -2  -7   8      560.18      610.23     17.66 o 
  -1  -7   8     1781.17     1893.79     45.26 o 
   0  -7   8        0.58       -1.56      3.96 o 
   1  -7   8      385.37      386.63     22.13 o 
   2  -7   8     1048.68     1012.96     22.95 o 
   3  -7   8       77.79       74.31      5.64 o 
   4  -7   8       73.62       50.81     17.70 o 
   5  -7   8     1172.83     1232.84     30.76 o 
   6  -7   8       10.58       19.19     11.50 o 
   7  -7   8       21.54       16.73     17.31 o 
  -8  -6   8       40.58       41.99     11.65 o 
  -7  -6   8      994.75      970.41     90.05 o 
  -6  -6   8      605.56      635.78     24.14 o 
  -5  -6   8       17.06       21.43      6.89 o 
  -4  -6   8       15.59       15.31      4.31 o 
  -3  -6   8     1149.58     1203.92     54.75 o 
  -2  -6   8     1308.46     1310.12     25.60 o 
  -1  -6   8      135.79      137.40      7.81 o 
   0  -6   8     1458.06     1479.64     30.46 o 
   1  -6   8      295.37      326.25     14.29 o 
   2  -6   8     1855.46     2061.25     82.82 o 
   3  -6   8      307.68      315.31     10.15 o 
   4  -6   8      271.06      286.24     16.07 o 
   5  -6   8      508.47      509.84     18.80 o 
   6  -6   8        6.68       -1.19     11.20 o 
   7  -6   8      113.09       84.82     12.74 o 
  -9  -5   8       74.91       35.05     12.39 o 
  -8  -5   8       88.80      122.96     29.32 o 
  -7  -5   8      255.78      273.10     14.06 o 
  -6  -5   8      376.87      399.14     15.40 o 
  -5  -5   8      289.74      303.57      9.57 o 
  -4  -5   8     2297.90     2382.42     50.39 o 
  -3  -5   8     1430.08     1440.83     24.10 o 
  -2  -5   8      184.78      172.98      5.40 o 
  -1  -5   8      159.58      155.08      5.70 o 
   0  -5   8     3251.61     3294.58     54.84 o 
   1  -5   8       90.69      102.27     12.79 o 
   2  -5   8      651.28      642.90     15.05 o 
   3  -5   8      865.03      870.92     19.17 o 
   4  -5   8      198.65      199.99      8.09 o 
   5  -5   8      392.22      394.64     16.84 o 
   6  -5   8      773.23      854.11     28.90 o 
   7  -5   8      193.08      207.44     15.44 o 
   8  -5   8        2.23       10.75      8.05 o 
  -9  -4   8      416.84      418.49     31.93 o 
  -8  -4   8      336.83      343.67     17.14 o 
  -7  -4   8      243.13      248.42      9.00 o 
  -6  -4   8       39.81       46.87      4.29 o 
  -5  -4   8     1914.76     1934.22     40.73 o 
  -4  -4   8      154.97      145.11      9.03 o 
  -3  -4   8       13.07       10.04      2.25 o 
  -2  -4   8      630.23      611.48     10.48 o 
  -1  -4   8     1265.24     1244.87     19.72 o 
   0  -4   8      122.28      111.11      7.42 o 
   1  -4   8     1267.07     1209.00     27.27 o 
   2  -4   8       25.18       36.58      7.94 o 
   3  -4   8     3279.32     3270.74     70.06 o 
   4  -4   8        2.27       11.18      4.64 o 
   5  -4   8      281.19      270.71     30.40 o 
   6  -4   8      376.29      367.85     24.55 o 
   7  -4   8       14.57       19.67     21.15 o 
   8  -4   8        1.58       -6.73      6.73 o 
  -9  -3   8       95.99      115.06     12.41 o 
  -8  -3   8      299.52      300.67     26.12 o 
  -7  -3   8      273.20      278.95      9.90 o 
  -6  -3   8      618.56      659.55     16.80 o 
  -5  -3   8      248.44      247.11     12.96 o 
  -4  -3   8       11.51       12.23      2.08 o 
  -3  -3   8      320.94      336.85      6.88 o 
  -2  -3   8     3332.72     3268.49     45.56 o 
  -1  -3   8        6.80        7.76      2.17 o 
   0  -3   8       71.42       74.82      8.16 o 
   1  -3   8     3836.85     3712.49    126.30 o 
   2  -3   8       36.83       40.21      4.43 o 
   3  -3   8      837.89      814.53     18.96 o 
   4  -3   8      984.22     1013.93     22.51 o 
   5  -3   8        4.64        9.98      4.97 o 
   6  -3   8      390.00      395.77     16.97 o 
   7  -3   8       16.68       20.82      9.87 o 
   8  -3   8       18.60       10.27     11.16 o 
  -9  -2   8       24.75       30.25      9.35 o 
  -8  -2   8      296.97      313.70     26.15 o 
  -7  -2   8      686.27      684.40     18.09 o 
  -6  -2   8        6.53       13.78      3.72 o 
  -5  -2   8      254.22      228.19      9.13 o 
  -4  -2   8     1859.46     1829.80     26.90 o 
  -3  -2   8      282.68      275.47      5.98 o 
  -2  -2   8      196.53      191.59      6.10 o 
  -1  -2   8      955.01      930.45     15.20 o 
   0  -2   8       17.88       16.46      1.61 o 
   1  -2   8     1710.93     1657.04     29.90 o 
   2  -2   8      479.55      454.47     18.78 o 
   3  -2   8       63.10       44.47      5.25 o 
   4  -2   8      287.31      287.00     26.68 o 
   5  -2   8        0.94       -1.33      4.99 o 
   6  -2   8      129.73      132.91      9.45 o 
   7  -2   8      195.34      203.65      9.69 o 
   8  -2   8       15.04       13.80     25.49 o 
 -10  -1   8        0.22        9.74     10.39 o 
  -9  -1   8      238.27      258.65     19.63 o 
  -8  -1   8      127.90      131.24      8.03 o 
  -7  -1   8      219.55      233.80     27.29 o 
  -6  -1   8        6.15        9.81      3.68 o 
  -5  -1   8     1773.87     1728.44     26.80 o 
  -4  -1   8      613.36      617.72     11.05 o 
  -3  -1   8      579.34      600.83     10.89 o 
  -2  -1   8       30.31       32.48      3.73 o 
  -1  -1   8     1662.02     1588.12     26.89 o 
   0  -1   8       52.82       53.37      3.89 o 
   1  -1   8      127.58      130.48      6.55 o 
   2  -1   8       10.06        8.14      4.13 o 
   3  -1   8       55.55       37.89      5.43 o 
   4  -1   8       20.68       27.20      4.53 o 
   5  -1   8      756.20      788.83     27.54 o 
   6  -1   8       43.04       41.19      9.78 o 
   7  -1   8       33.54       36.98      6.75 o 
   8  -1   8        9.11       14.74      6.79 o 
 -10   0   8        7.93       14.10      8.42 o 
  -9   0   8      109.91      105.80      8.84 o 
  -8   0   8       15.80       17.55      6.83 o 
  -7   0   8       19.74       17.62      4.87 o 
  -6   0   8     1077.45     1113.46     22.59 o 
  -5   0   8      658.98      639.75     21.70 o 
  -4   0   8      486.64      486.09     11.52 o 
  -3   0   8     2346.30     2237.52     38.50 o 
  -2   0   8      342.01      337.91      8.81 o 
  -1   0   8        8.48        8.24      3.25 o 
   0   0   8     1272.68     1235.81     26.49 o 
   1   0   8      272.31      268.88     10.12 o 
   2   0   8     1063.29     1098.49     62.58 o 
   3   0   8      509.99      541.75     13.44 o 
   4   0   8       26.70       26.72      7.80 o 
   5   0   8        2.40       23.00      7.48 o 
   6   0   8       56.40       52.69      6.87 o 
   7   0   8       56.02       52.68      6.20 o 
   8   0   8       36.03       26.36      7.95 o 
 -10   1   8        3.26       13.23     12.75 o 
  -9   1   8       72.13       69.46     12.11 o 
  -8   1   8      793.85      871.04     21.15 o 
  -7   1   8      169.78      167.20      8.87 o 
  -6   1   8       10.39        7.26      6.17 o 
  -5   1   8      312.09      320.83      9.25 o 
  -4   1   8      203.13      179.95     13.24 o 
  -3   1   8       63.18       68.63      5.26 o 
  -2   1   8     1879.43     1693.65     67.05 o 
  -1   1   8       32.26       32.27      3.86 o 
   0   1   8      896.61      861.36     18.05 o 
   1   1   8        1.98        1.32      6.39 o 
   2   1   8      762.90      813.20     39.92 o 
   3   1   8       92.42      102.83      6.42 o 
   4   1   8       12.99        7.84      9.09 o 
   5   1   8        4.84        5.83     20.08 o 
   6   1   8      206.20      242.69     11.81 o 
   7   1   8        2.29       11.97      9.59 o 
   8   1   8      202.65      177.65     14.14 o 
 -10   2   8       62.39       57.31     14.27 o 
  -9   2   8      211.34      208.17     15.29 o 
  -8   2   8       18.04       27.84      6.30 o 
  -7   2   8      150.36      140.39      8.29 o 
  -6   2   8       17.90       24.72      6.10 o 
  -5   2   8      773.77      824.72     25.81 o 
  -4   2   8      239.14      228.79      8.82 o 
  -3   2   8        5.22        1.75      3.59 o 
  -2   2   8      718.36      680.47     33.60 o 
  -1   2   8      777.81      752.31     16.43 o 
   0   2   8       34.43       30.12      3.84 o 
   1   2   8     2779.53     2723.63     97.29 o 
   2   2   8       69.74       53.68      4.68 o 
   3   2   8       33.49       33.34      5.28 o 
   4   2   8      436.42      407.63     51.76 o 
   5   2   8      309.29      383.55     21.84 o 
   6   2   8        2.26       14.50      6.12 o 
   7   2   8       30.79       60.24      8.46 o 
   8   2   8       13.89        5.01      8.24 o 
  -9   3   8       25.71       24.75     17.82 o 
  -8   3   8       50.88       47.63      6.37 o 
  -7   3   8     1122.27     1206.99     27.76 o 
  -6   3   8      321.55      311.42     11.95 o 
  -5   3   8      125.67       95.18      8.70 o 
  -4   3   8     2163.74     2276.60     50.01 o 
  -3   3   8       12.79       20.30      4.63 o 
  -2   3   8      355.68      378.56     12.54 o 
  -1   3   8     2745.55     2774.81     57.02 o 
   0   3   8      788.95      758.34     24.65 o 
   1   3   8      192.34      196.28      8.26 o 
   2   3   8        2.58        1.87     17.71 o 
   3   3   8      235.82      259.30      9.89 o 
   4   3   8      533.26      481.86     16.68 o 
   5   3   8      102.97      106.07      8.16 o 
   6   3   8       56.77       61.62      9.24 o 
   7   3   8       79.71       77.83     10.13 o 
  -9   4   8        8.53       13.08      6.44 o 
  -8   4   8      422.11      440.55     14.97 o 
  -7   4   8      395.79      423.74     14.01 o 
  -6   4   8      358.09      367.13     19.23 o 
  -5   4   8      153.95      154.57      6.15 o 
  -4   4   8     2000.10     2088.50     58.59 o 
  -3   4   8      266.98      300.81     10.47 o 
  -2   4   8     1794.37     1811.77     39.89 o 
  -1   4   8       38.43       37.96      4.37 o 
   0   4   8      104.30      109.63      6.36 o 
   1   4   8       18.91       14.32      4.42 o 
   2   4   8     1208.70     1195.44     30.22 o 
   3   4   8      628.42      598.77     16.25 o 
   4   4   8       21.33       21.21      6.04 o 
   5   4   8        1.74        6.72      6.12 o 
   6   4   8     1032.44     1097.15     36.09 o 
   7   4   8        3.24        2.82      6.72 o 
  -9   5   8     1134.18     1195.47     43.00 o 
  -8   5   8       27.63       16.79      8.46 o 
  -7   5   8        1.36       11.41     10.33 o 
  -6   5   8      856.03      886.93     22.23 o 
  -5   5   8      687.93      684.56     17.25 o 
  -4   5   8       65.91       62.80      5.15 o 
  -3   5   8     1152.02     1191.61     32.92 o 
  -2   5   8      435.68      417.09     10.79 o 
  -1   5   8      808.84      778.42     25.19 o 
   0   5   8      572.98      546.56     13.50 o 
   1   5   8      744.08      759.50     29.78 o 
   2   5   8      146.33      147.67      7.64 o 
   3   5   8        0.03        3.69      5.34 o 
   4   5   8      156.26      145.51     11.02 o 
   5   5   8      202.80      220.84     14.88 o 
   6   5   8        0.55       -3.45      7.11 o 
   7   5   8       95.37       65.62     13.12 o 
  -9   6   8      118.71       86.09     10.93 o 
  -8   6   8      172.49      177.69     11.68 o 
  -7   6   8      440.76      477.35     16.18 o 
  -6   6   8      812.34      902.64     33.46 o 
  -5   6   8      267.87      295.70     27.84 o 
  -4   6   8      282.16      317.52      8.97 o 
  -3   6   8      577.36      617.02     16.02 o 
  -2   6   8      718.29      716.57     16.92 o 
  -1   6   8      113.65      126.67      6.53 o 
   0   6   8      703.43      700.95     17.58 o 
   1   6   8      321.34      308.90     10.08 o 
   2   6   8        0.35       -0.90      4.90 o 
   3   6   8      284.26      302.55     13.84 o 
   4   6   8     1091.00     1188.75     37.57 o 
   5   6   8      117.74      111.21      9.00 o 
   6   6   8        9.15        4.75     10.15 o 
  -8   7   8      482.96      480.92     34.12 o 
  -7   7   8      123.46      114.26     11.95 o 
  -6   7   8      162.34      176.15     11.74 o 
  -5   7   8      175.13      166.12     10.32 o 
  -4   7   8      664.13      684.34     28.36 o 
  -3   7   8      300.19      310.38     15.40 o 
  -2   7   8      337.78      332.21     10.63 o 
  -1   7   8     1112.48     1117.42     41.13 o 
   0   7   8       73.19       78.00      6.31 o 
   1   7   8       31.38       34.19      6.20 o 
   2   7   8      653.35      742.38     25.68 o 
   3   7   8        3.05       -1.28      7.11 o 
   4   7   8       67.50       53.14      7.94 o 
  -7   8   8        2.84        9.10     11.38 o 
  -6   8   8       45.94       44.86     10.88 o 
  -5   8   8      965.69      960.11     33.84 o 
  -4   8   8        1.75       -4.46      6.07 o 
  -3   8   8      712.47      735.96     20.84 o 
  -2   8   8      104.06      110.36      7.39 o 
  -1   8   8      202.00      219.08     11.34 o 
   0   8   8        2.03       18.24      7.18 o 
   1   8   8      518.96      538.07     20.50 o 
   2   8   8      138.29      124.64      8.87 o 
   3   8   8        2.10        1.71      8.42 o 
  -7   9   8      130.70       91.65     18.61 o 
  -6   9   8      505.07      454.93     27.26 o 
  -5   9   8      162.13      146.80     19.00 o 
  -4   9   8       57.91       65.08      8.09 o 
  -3   9   8      154.02      174.92     12.08 o 
  -2   9   8       82.04      113.71      8.78 o 
  -1   9   8        8.05       20.43      7.59 o 
   0   9   8      271.17      277.48     16.18 o 
   1   9   8       56.32       59.56      9.54 o 
   2   9   8      257.35      245.11     20.76 o 
  -4  10   8      139.93      168.37     18.35 o 
  -3  10   8       67.35       60.24     11.67 o 
  -2  10   8      324.66      278.95     15.25 o 
  -1  10   8       48.87       45.51      8.74 o 
   0  10   8      154.31      123.97     11.15 o 
   1  10   8       11.01        6.94      7.38 o 
   2 -11   9       78.08       63.01     11.45 o 
  -3 -10   9      108.35       73.73     20.48 o 
  -2 -10   9       37.53       35.75     17.79 o 
  -1 -10   9      162.12      171.04     19.65 o 
   0 -10   9      615.30      642.45     38.07 o 
   1 -10   9       16.88       14.93      7.16 o 
   2 -10   9       22.76       14.58      7.84 o 
   3 -10   9      268.00      260.43     17.57 o 
   4 -10   9        1.33       14.60      8.26 o 
  -5  -9   9      326.15      327.63     28.26 o 
  -4  -9   9        7.38        6.27     11.73 o 
  -3  -9   9      168.01      164.55     17.01 o 
  -2  -9   9      822.47      933.94     44.12 o 
  -1  -9   9      139.25      127.10      8.09 o 
   0  -9   9       56.27       52.81      5.98 o 
   1  -9   9       97.38      118.40      9.30 o 
   2  -9   9        5.25        3.51     10.09 o 
   3  -9   9      530.27      614.05     54.13 o 
   4  -9   9      389.77      434.07     20.48 o 
   5  -9   9        4.39       -3.23      6.66 o 
  -6  -8   9       62.38       51.03     11.41 o 
  -5  -8   9       96.03      120.77     16.83 o 
  -4  -8   9        3.28        8.25     10.39 o 
  -3  -8   9      345.59      395.91     26.96 o 
  -2  -8   9        2.92        3.38     10.86 o 
  -1  -8   9      102.52       94.09      8.77 o 
   0  -8   9       94.91       95.16     16.95 o 
   1  -8   9      651.81      693.13     40.12 o 
   2  -8   9       30.42       31.11     11.56 o 
   3  -8   9       24.37       29.03      5.35 o 
   4  -8   9        5.89        2.47      5.89 o 
   5  -8   9      168.92      177.17     12.83 o 
   6  -8   9       11.59       27.44     10.97 o 
  -7  -7   9       30.52       28.26     13.32 o 
  -6  -7   9       20.86       36.35     26.69 o 
  -5  -7   9       96.48       93.27     19.19 o 
  -4  -7   9      706.08      731.16     24.19 o 
  -3  -7   9       55.63       57.66      4.28 o 
  -2  -7   9      173.78      186.46     12.45 o 
  -1  -7   9      716.89      743.78     21.23 o 
   0  -7   9       42.97       40.94      5.25 o 
   1  -7   9       19.03       25.13      4.14 o 
   2  -7   9      265.81      273.68     10.75 o 
   3  -7   9       85.78       76.72      6.51 o 
   4  -7   9      152.95      145.39      8.00 o 
   5  -7   9      124.56      114.49      7.33 o 
   6  -7   9        4.72      -15.31     18.34 o 
   7  -7   9        2.30       15.23     16.79 o 
  -8  -6   9       11.15      -10.41     14.73 o 
  -7  -6   9      122.29      103.93     11.42 o 
  -6  -6   9      621.13      679.54     24.65 o 
  -5  -6   9       60.11       66.11      7.43 o 
  -4  -6   9        0.75        2.05      3.87 o 
  -3  -6   9       90.81      101.59      5.58 o 
  -2  -6   9       22.86       23.95      3.57 o 
  -1  -6   9      322.44      308.73     20.80 o 
   0  -6   9      927.89      945.23     21.07 o 
   1  -6   9        6.44        6.96     14.44 o 
   2  -6   9      512.30      550.84     16.64 o 
   3  -6   9        0.45       -3.35      4.68 o 
   4  -6   9       60.05       60.72      6.06 o 
   5  -6   9       28.40       44.49      7.89 o 
   6  -6   9       63.03       48.81     11.25 o 
   7  -6   9        7.67        5.12     11.54 o 
  -8  -5   9       43.50       67.79     13.58 o 
  -7  -5   9       40.44       53.27      9.22 o 
  -6  -5   9        6.28       -0.61     11.36 o 
  -5  -5   9        0.11       -1.05      7.45 o 
  -4  -5   9       54.57       57.14      5.10 o 
  -3  -5   9     1110.12     1171.68     22.68 o 
  -2  -5   9       17.24       13.86      2.84 o 
  -1  -5   9      257.36      266.10     12.18 o 
   0  -5   9      263.05      287.18     21.95 o 
   1  -5   9       86.50       81.17      6.08 o 
   2  -5   9      722.98      738.43     18.47 o 
   3  -5   9     1612.56     1677.15     35.24 o 
   4  -5   9        9.00        6.91      5.18 o 
   5  -5   9       68.54       82.73      8.24 o 
   6  -5   9        8.32       21.05      7.69 o 
   7  -5   9      106.30      108.44     18.45 o 
  -8  -4   9      625.59      712.99     36.96 o 
  -7  -4   9       93.39       91.43     12.36 o 
  -6  -4   9       22.83       15.75      4.86 o 
  -5  -4   9      912.79      950.52     22.84 o 
  -4  -4   9       65.94       58.68      3.98 o 
  -3  -4   9       11.23        7.88      2.83 o 
  -2  -4   9     1672.66     1677.92     25.42 o 
  -1  -4   9       70.05       62.62      4.48 o 
   0  -4   9      893.13      878.14     18.22 o 
   1  -4   9     1707.32     1664.65     32.86 o 
   2  -4   9      142.06      153.18      6.92 o 
   3  -4   9      120.26      119.90     21.95 o 
   4  -4   9        0.64        1.03      4.51 o 
   5  -4   9      435.06      472.16     15.01 o 
   6  -4   9      680.47      732.79     26.17 o 
   7  -4   9      159.54      139.77     19.81 o 
   8  -4   9       22.80        7.18     11.30 o 
  -9  -3   9       72.54       39.26      9.37 o 
  -8  -3   9       62.91       57.76      7.61 o 
  -7  -3   9       97.09       92.30      7.07 o 
  -6  -3   9     1074.58     1087.06     25.84 o 
  -5  -3   9      812.49      813.71     16.92 o 
  -4  -3   9      911.92      908.93     16.96 o 
  -3  -3   9      313.22      320.43      7.21 o 
  -2  -3   9     1845.01     1832.42     49.04 o 
  -1  -3   9       89.88       85.58      3.50 o 
   0  -3   9     1048.87      988.98     21.07 o 
   1  -3   9       35.21       32.24      4.32 o 
   2  -3   9      504.30      496.72     12.39 o 
   3  -3   9      101.25       99.71      6.29 o 
   4  -3   9     1773.31     1827.23     38.88 o 
   5  -3   9      425.72      457.25     16.17 o 
   6  -3   9       88.11      114.35     12.97 o 
   7  -3   9       19.38       10.45     10.74 o 
   8  -3   9      438.11      392.02     21.50 o 
  -9  -2   9        3.92       -2.31      7.16 o 
  -8  -2   9       95.33      100.00      7.66 o 
  -7  -2   9     1261.68     1311.61     31.16 o 
  -6  -2   9       31.40       27.85      4.52 o 
  -5  -2   9       37.88       41.08      6.72 o 
  -4  -2   9     1203.84     1195.79     28.59 o 
  -3  -2   9     1531.04     1496.94     23.68 o 
  -2  -2   9      256.83      248.29      5.91 o 
  -1  -2   9     1727.08     1690.51     48.39 o 
   0  -2   9     1437.18     1464.42     61.94 o 
   1  -2   9      266.97      270.94     12.93 o 
   2  -2   9      291.37      282.16      8.84 o 
   3  -2   9      842.91      870.22     25.75 o 
   4  -2   9      132.48      139.53      7.33 o 
   5  -2   9        0.02       -0.94      5.82 o 
   6  -2   9      326.33      328.40     21.14 o 
   7  -2   9      490.57      480.93     19.64 o 
   8  -2   9       42.05       23.35      8.20 o 
 -10  -1   9       58.58       28.26      9.54 o 
  -9  -1   9      885.94      905.66     31.44 o 
  -8  -1   9      706.84      717.72     25.25 o 
  -7  -1   9      185.68      170.48     10.76 o 
  -6  -1   9      575.60      595.17     13.46 o 
  -5  -1   9      309.12      322.78      8.41 o 
  -4  -1   9     2185.45     2131.21     33.65 o 
  -3  -1   9      712.42      706.38     13.55 o 
  -2  -1   9      746.22      739.65     14.82 o 
  -1  -1   9     2162.91     2152.48     33.33 o 
   0  -1   9      982.99      984.96     17.31 o 
   1  -1   9      441.15      440.60     11.21 o 
   2  -1   9     2525.94     2585.48     68.43 o 
   3  -1   9       97.19       89.97     12.41 o 
   4  -1   9        2.10       -4.57      4.57 o 
   5  -1   9      323.84      362.96     19.48 o 
   7  -1   9       65.14       51.43     15.73 o 
   8  -1   9       12.52       18.24     11.95 o 
 -10   0   9      196.02      153.05     17.48 o 
  -9   0   9      245.73      267.73     26.25 o 
  -8   0   9        2.42       -0.87      8.42 o 
  -7   0   9       21.45       20.93      4.72 o 
  -6   0   9     1923.91     2028.57     35.17 o 
  -5   0   9      621.21      661.32     15.64 o 
  -4   0   9      202.09      208.02      7.54 o 
  -3   0   9      374.86      366.42     10.98 o 
  -2   0   9     3106.39     2925.93     65.53 o 
  -1   0   9      699.95      676.58     18.85 o 
   0   0   9     1213.25     1180.99     23.77 o 
   1   0   9     2104.12     1995.20     94.70 o 
   2   0   9       15.21       25.88      8.54 o 
   3   0   9      259.76      258.06      9.18 o 
   4   0   9     1386.87     1493.22     32.84 o 
   5   0   9      191.30      173.76      9.61 o 
   6   0   9      263.22      231.63     13.30 o 
   7   0   9      183.71      187.04     15.06 o 
 -10   1   9      208.59      174.53     20.63 o 
  -9   1   9      174.70      182.19     11.06 o 
  -8   1   9      203.61      214.31      8.82 o 
  -7   1   9     1356.42     1349.97     34.41 o 
  -6   1   9      932.64      915.42     20.55 o 
  -5   1   9      111.62      143.04      7.01 o 
  -4   1   9      506.92      507.60     12.26 o 
  -3   1   9     1851.25     1833.51     54.48 o 
  -2   1   9      368.67      328.22      9.74 o 
  -1   1   9     1494.48     1410.48     26.78 o 
   0   1   9      247.38      265.32      7.61 o 
   1   1   9     1367.44     1306.49     75.11 o 
   2   1   9       19.76       11.62      4.06 o 
   3   1   9      969.49      968.95     25.61 o 
   4   1   9      160.22      154.57     12.66 o 
   5   1   9        1.66        3.92      5.89 o 
   6   1   9       12.64       26.29      9.02 o 
   7   1   9      493.74      562.95     26.55 o 
   8   1   9       30.73       33.34     11.06 o 
  -9   2   9       61.39       52.36     14.59 o 
  -8   2   9     1074.77     1089.10     28.59 o 
  -7   2   9       14.40       15.04      6.21 o 
  -6   2   9        5.98        3.49      5.55 o 
  -5   2   9     1185.81     1285.93     33.17 o 
  -4   2   9     1388.42     1441.76     61.66 o 
  -3   2   9       15.47       13.26      5.28 o 
  -2   2   9        9.87        0.94      4.57 o 
  -1   2   9      660.30      615.20     17.83 o 
   0   2   9      472.32      456.54     12.25 o 
   1   2   9       69.30       57.66      5.29 o 
   2   2   9     1493.84     1480.84     35.50 o 
   3   2   9       75.17       67.55      6.48 o 
   4   2   9      335.09      400.25     50.23 o 
   5   2   9      756.21      766.79     26.23 o 
   6   2   9      139.86      155.61     11.02 o 
   7   2   9       27.74       41.24      8.89 o 
  -9   3   9      185.60      189.41     11.54 o 
  -8   3   9       50.43       53.02      8.15 o 
  -7   3   9       40.32       41.29      7.49 o 
  -6   3   9      364.49      356.89     14.42 o 
  -5   3   9      841.18      872.58     24.29 o 
  -4   3   9       61.73       65.04      6.30 o 
  -3   3   9      786.81      810.15     21.59 o 
  -2   3   9      431.68      419.24     13.00 o 
  -1   3   9      296.85      306.15     11.22 o 
   0   3   9     1012.28      998.54     25.67 o 
   1   3   9       42.61       41.61      6.79 o 
   2   3   9      218.28      221.20      9.44 o 
   3   3   9       14.11       20.10      7.42 o 
   4   3   9        4.61        8.49      8.37 o 
   5   3   9      141.65      111.58     15.36 o 
   6   3   9      178.56      200.73     12.10 o 
   7   3   9      188.80      141.25     12.95 o 
  -9   4   9        9.88        7.51      8.47 o 
  -8   4   9       13.94       18.09      7.50 o 
  -7   4   9      734.22      832.26     48.89 o 
  -6   4   9       82.26       96.18      8.36 o 
  -5   4   9      385.70      413.90     12.15 o 
  -4   4   9       74.97       82.55      7.42 o 
  -3   4   9     1478.48     1515.95     36.08 o 
  -2   4   9      311.09      317.29     27.05 o 
  -1   4   9      249.07      253.55      9.94 o 
   0   4   9      363.64      356.69     12.17 o 
   1   4   9        1.58        1.98      4.38 o 
   2   4   9        2.18        8.85      6.84 o 
   3   4   9     1033.26     1038.40     52.21 o 
   4   4   9       48.73       55.10     10.76 o 
   5   4   9       42.78       54.88      8.50 o 
   6   4   9       33.34       19.52      8.46 o 
   7   4   9       11.43       -0.43     12.21 o 
  -9   5   9       66.10       38.63     10.63 o 
  -8   5   9      227.89      227.61     25.69 o 
  -7   5   9       36.22       42.24      6.52 o 
  -6   5   9        4.69       13.98      5.77 o 
  -5   5   9      419.54      432.24     25.04 o 
  -4   5   9      459.19      505.00     14.42 o 
  -3   5   9      144.31      132.70      6.02 o 
  -2   5   9      673.81      668.48     16.19 o 
  -1   5   9       27.97       27.07      5.48 o 
   0   5   9      368.03      399.83     12.29 o 
   1   5   9      301.96      300.07      9.92 o 
   2   5   9       20.58       35.89     17.50 o 
   3   5   9       98.89      109.04      8.31 o 
   4   5   9       47.58       47.11      9.91 o 
   5   5   9        6.00       16.88      7.14 o 
   6   5   9      142.01      112.45     15.92 o 
  -8   6   9       62.25       69.65     18.43 o 
  -7   6   9        9.20       13.05      7.15 o 
  -6   6   9      342.47      381.21     29.14 o 
  -5   6   9      180.05      212.99     21.67 o 
  -4   6   9     1059.68     1145.98     27.86 o 
  -3   6   9        7.53        6.40      5.12 o 
  -2   6   9      262.27      260.22     10.15 o 
  -1   6   9       10.12        5.58      4.73 o 
   0   6   9      147.26      153.18      8.23 o 
   1   6   9      548.55      537.08     30.12 o 
   2   6   9      228.37      228.34     12.47 o 
   3   6   9      103.06      102.38      9.24 o 
   4   6   9      245.65      258.19     13.25 o 
   5   6   9       12.70        9.11      8.26 o 
  -7   7   9      241.65      230.12     14.91 o 
  -6   7   9      155.57      152.90     12.42 o 
  -5   7   9       46.17       37.33     10.02 o 
  -4   7   9      233.20      224.37     10.04 o 
  -3   7   9        8.00       12.04      4.35 o 
  -2   7   9       11.21       15.89      5.16 o 
  -1   7   9      600.06      582.11     36.59 o 
   0   7   9       58.06       50.35      5.55 o 
   1   7   9      160.77      167.98     11.45 o 
   2   7   9      243.96      266.78     13.47 o 
   3   7   9      253.13      254.89     14.58 o 
   4   7   9       10.03       25.96      7.96 o 
  -7   8   9       12.70       17.98     15.99 o 
  -6   8   9       50.59       52.08     18.65 o 
  -5   8   9       15.02        6.68      6.76 o 
  -4   8   9      259.76      261.47     13.79 o 
  -3   8   9      404.18      397.85     35.48 o 
  -2   8   9      405.71      408.88     45.86 o 
  -1   8   9      149.97      149.80     10.09 o 
   0   8   9       68.49       72.21      7.77 o 
   1   8   9      105.24       98.54      8.18 o 
   2   8   9      387.12      411.90     20.93 o 
   3   8   9      280.55      201.99     19.26 o 
  -6   9   9      270.91      224.79     24.73 o 
  -5   9   9        0.79       -5.08     11.79 o 
  -4   9   9       33.01       19.52     10.41 o 
  -3   9   9      290.41      236.87     21.76 o 
  -2   9   9       19.76       16.05      7.55 o 
  -1   9   9      118.07      121.36      9.41 o 
   0   9   9      631.71      574.19     27.53 o 
   1   9   9       11.05        9.28      8.26 o 
   2   9   9       11.39        5.42     10.82 o 
  -2  10   9      176.93      132.64     15.27 o 
  -1  10   9      209.53      179.24     13.41 o 
   0  10   9       87.53       56.20     13.25 o 
   2 -11  10       90.52       63.01      9.11 o 
  -1 -10  10        3.33      -10.59     13.04 o 
   0 -10  10      340.09      372.81     33.56 o 
   1 -10  10        3.80       -6.42     17.87 o 
   2 -10  10       15.11        6.74      6.62 o 
   3 -10  10      154.27      130.62     15.81 o 
  -5  -9  10      727.00      623.93     46.35 o 
  -4  -9  10       11.71       10.22     12.34 o 
  -3  -9  10       23.19       38.63     15.38 o 
  -2  -9  10      393.19      388.32     27.29 o 
   0  -9  10        1.91       -0.63     13.95 o 
   1  -9  10      881.15      995.25     63.00 o 
   2  -9  10      132.89      128.41     10.43 o 
   3  -9  10       10.68       12.34     18.67 o 
   4  -9  10        0.79        4.64      7.29 o 
  -6  -8  10      117.72      125.95     25.85 o 
  -5  -8  10       10.57       22.71     19.65 o 
  -4  -8  10       88.26      103.27     14.97 o 
  -3  -8  10       87.63      122.01     20.50 o 
  -2  -8  10     1086.28     1131.13     50.65 o 
  -1  -8  10      415.99      418.02     21.45 o 
   0  -8  10      270.99      256.08     11.41 o 
   1  -8  10      811.98      887.30     28.54 o 
   2  -8  10      462.62      471.70     37.40 o 
   3  -8  10      139.54      169.36     12.34 o 
   4  -8  10      494.71      533.31     24.89 o 
   5  -8  10        6.90       20.55      8.16 o 
   6  -8  10       48.65       40.87     11.87 o 
  -6  -7  10        5.33       10.36     18.05 o 
  -5  -7  10        3.25       13.66     10.45 o 
  -4  -7  10     1887.05     2068.21     71.04 o 
  -3  -7  10      252.72      265.77     20.61 o 
  -2  -7  10       45.21       49.67      6.82 o 
  -1  -7  10      207.17      220.33     13.63 o 
   0  -7  10     1037.81      941.84    133.00 o 
   1  -7  10       39.87       28.78      6.14 o 
   2  -7  10      957.68      994.17     24.04 o 
   3  -7  10      599.83      612.00     18.19 o 
   4  -7  10       69.15       59.05     18.63 o 
   5  -7  10      176.80      173.28      9.75 o 
   6  -7  10      414.12      367.47     21.73 o 
  -7  -6  10      102.82       95.37     11.07 o 
  -6  -6  10       97.43      110.43     15.92 o 
  -5  -6  10      674.62      724.05     24.10 o 
  -4  -6  10      296.81      340.32     11.67 o 
  -3  -6  10      143.55      165.57      7.09 o 
  -2  -6  10      267.68      291.38      9.75 o 
  -1  -6  10      744.66      740.85     88.76 o 
   0  -6  10       14.63        5.32      5.61 o 
   1  -6  10      180.82      192.73      7.93 o 
   2  -6  10      229.39      233.15      8.86 o 
   3  -6  10     1243.24     1312.57     60.55 o 
   4  -6  10       18.39       22.27      6.15 o 
   5  -6  10      543.98      568.21     18.04 o 
   6  -6  10      139.20      112.87     13.74 o 
   7  -6  10        4.02       15.57     12.32 o 
  -8  -5  10      146.37       91.65     16.92 o 
  -7  -5  10      265.79      243.28     13.54 o 
  -6  -5  10     1193.82     1220.18     29.88 o 
  -5  -5  10       14.09       15.89      3.75 o 
  -4  -5  10        5.02       -2.77      4.83 o 
  -3  -5  10      533.59      566.36     15.43 o 
  -2  -5  10      945.88      951.94     46.38 o 
  -1  -5  10       28.26       29.57      4.67 o 
   0  -5  10       90.59       86.89     14.70 o 
   1  -5  10      516.65      543.57     49.86 o 
   2  -5  10      246.88      262.34      9.05 o 
   3  -5  10      150.44      162.96      8.90 o 
   4  -5  10      832.35      883.75     24.29 o 
   5  -5  10       35.68       42.53      5.93 o 
   6  -5  10       90.47      100.28     15.25 o 
   7  -5  10       39.13       39.62     11.58 o 
  -8  -4  10      300.05      295.41     25.31 o 
  -7  -4  10      107.36      121.12      6.72 o 
  -6  -4  10      130.57      145.65      7.76 o 
  -5  -4  10        4.38       12.47      8.49 o 
  -4  -4  10      581.81      627.58     16.38 o 
  -3  -4  10     1980.71     2012.64     33.64 o 
  -2  -4  10       14.16       19.90      4.14 o 
  -1  -4  10      607.28      600.66     12.76 o 
   0  -4  10      124.23      124.47     14.74 o 
   1  -4  10      606.52      630.86     58.64 o 
   2  -4  10      324.46      310.71     13.87 o 
   3  -4  10       12.91       16.44     13.52 o 
   4  -4  10      176.20      162.51     32.80 o 
   5  -4  10       11.16        9.46      5.86 o 
   6  -4  10       45.47       35.01     11.30 o 
   7  -4  10      350.26      293.33     18.17 o 
  -8  -3  10      113.27      112.14      9.67 o 
  -7  -3  10       55.34       46.77      6.91 o 
  -6  -3  10        4.86        2.79      5.31 o 
  -5  -3  10      926.32      944.11     19.80 o 
  -4  -3  10       53.02       51.71      5.43 o 
  -3  -3  10      146.36      146.32      5.53 o 
  -2  -3  10       30.04       37.39      4.06 o 
  -1  -3  10     2777.52     2863.91     79.62 o 
   0  -3  10        2.02       -3.98      3.98 o 
   1  -3  10      431.41      412.81     19.60 o 
   2  -3  10       36.98       46.97      7.33 o 
   3  -3  10        0.93        2.15      4.62 o 
   4  -3  10       91.83      100.42      8.41 o 
   5  -3  10      215.04      228.76     10.45 o 
   6  -3  10       83.15      106.81     12.33 o 
   7  -3  10       50.32       45.82      8.65 o 
   8  -3  10        2.25        8.00     10.82 o 
  -9  -2  10        5.21        2.39      7.38 o 
  -8  -2  10      203.89      207.48     13.14 o 
  -7  -2  10      143.46      153.72      8.12 o 
  -6  -2  10      402.48      415.44     32.44 o 
  -5  -2  10       28.25       26.23      4.20 o 
  -4  -2  10        3.61        6.26      4.30 o 
  -3  -2  10      637.70      643.79     12.94 o 
  -2  -2  10      296.24      296.83      7.86 o 
  -1  -2  10        0.84        1.45      2.59 o 
   0  -2  10      221.85      221.10     14.13 o 
   1  -2  10        6.04       -6.32      9.75 o 
   2  -2  10      562.33      571.46     14.84 o 
   3  -2  10      346.78      353.83     11.68 o 
   4  -2  10       60.30       63.05      8.59 o 
   5  -2  10       65.02       64.50      6.69 o 
   6  -2  10      100.33      103.65     12.57 o 
   7  -2  10        6.85       26.23     16.96 o 
  -9  -1  10        0.30      -19.23     19.99 o 
  -8  -1  10      142.54      130.28     10.76 o 
  -7  -1  10      469.88      446.54     14.28 o 
  -6  -1  10        3.57        2.74      7.90 o 
  -5  -1  10      113.33      117.51      6.10 o 
  -4  -1  10      197.88      194.32      6.36 o 
  -3  -1  10        7.83       12.93      5.01 o 
  -2  -1  10     1593.86     1659.06     27.56 o 
  -1  -1  10        9.13        6.55      2.84 o 
   0  -1  10      308.62      304.12     22.69 o 
   1  -1  10       10.22       14.23      5.44 o 
   2  -1  10       70.01       70.30      6.08 o 
   3  -1  10      290.65      274.11     21.65 o 
   4  -1  10      292.12      307.34     11.55 o 
   5  -1  10      167.53      164.20     24.16 o 
   6  -1  10      307.59      349.07     17.23 o 
   7  -1  10        0.70       -6.57      7.25 o 
  -9   0  10      194.43      181.23     18.76 o 
  -8   0  10       15.91       15.36      8.89 o 
  -7   0  10      299.46      314.46     18.08 o 
  -6   0  10       44.70       49.26      4.62 o 
  -5   0  10      944.19      950.12     21.99 o 
  -4   0  10       44.63       35.43      5.75 o 
  -3   0  10        9.89       -0.68      5.59 o 
  -2   0  10      510.80      519.08     15.50 o 
  -1   0  10        4.14        4.98      6.74 o 
   0   0  10       34.50       34.88      6.27 o 
   1   0  10     2657.76     2625.80     50.70 o 
   2   0  10       10.02       12.13      4.38 o 
   3   0  10       35.05       40.61      5.89 o 
   4   0  10      728.30      799.48     21.26 o 
   5   0  10      146.86      151.45     22.99 o 
   6   0  10        1.53        7.46      8.33 o 
   7   0  10       94.75       71.81     11.60 o 
  -9   1  10        3.07        3.26      5.95 o 
  -8   1  10       25.84       26.27      8.31 o 
  -7   1  10      184.54      180.50     10.54 o 
  -6   1  10      558.55      551.70     25.44 o 
  -5   1  10       10.39       13.13      4.74 o 
  -4   1  10      557.70      600.13     14.15 o 
  -3   1  10      156.57      151.76     13.36 o 
  -2   1  10      334.67      337.78      9.36 o 
  -1   1  10     1990.58     1876.57     35.87 o 
   0   1  10      651.50      635.18     15.33 o 
   1   1  10        9.45       -0.89      4.45 o 
   2   1  10       54.17       54.79     11.49 o 
   3   1  10       35.09       33.75      7.94 o 
   4   1  10      356.53      335.46     14.10 o 
   5   1  10      266.39      292.26     21.64 o 
   6   1  10        4.87        6.34      7.01 o 
   7   1  10      149.64      165.31     14.01 o 
  -9   2  10       23.15        0.22      7.46 o 
  -8   2  10      539.50      581.15     38.01 o 
  -7   2  10      299.24      294.23     13.21 o 
  -6   2  10      926.24      981.85     27.41 o 
  -5   2  10        7.51       14.26      5.72 o 
  -4   2  10     1712.87     1730.99     39.83 o 
  -3   2  10       29.00       35.19     12.09 o 
  -2   2  10      180.59      194.99      8.90 o 
  -1   2  10     1086.87     1099.10     22.73 o 
   0   2  10       21.22       23.24      5.31 o 
   1   2  10       10.28       14.78      7.03 o 
   2   2  10     2634.47     2704.09     66.49 o 
   3   2  10       17.82       22.33      7.93 o 
   4   2  10       14.00       25.84      8.75 o 
   5   2  10      245.55      245.41     14.77 o 
   6   2  10      127.41      134.36     12.30 o 
  -9   3  10      624.19      637.23     38.21 o 
  -8   3  10        7.70        7.46      5.98 o 
  -7   3  10       10.15       18.53     12.33 o 
  -6   3  10     1669.60     1776.10     50.41 o 
  -5   3  10      290.23      313.38     14.62 o 
  -4   3  10        0.40       -6.50      6.50 o 
  -3   3  10     1770.24     1829.28     42.31 o 
  -2   3  10       61.68       60.48      6.20 o 
  -1   3  10      637.02      640.67     18.97 o 
   0   3  10      276.18      254.86     19.53 o 
   1   3  10      281.21      301.95     11.92 o 
   2   3  10      399.66      394.80     15.10 o 
   3   3  10       59.59       45.19      6.48 o 
   4   3  10       39.84       45.29     11.62 o 
   5   3  10      561.51      611.48     23.32 o 
   6   3  10        1.69       -4.32      8.20 o 
  -9   4  10       34.23       32.15     12.19 o 
  -8   4  10       58.07       64.22     16.21 o 
  -7   4  10      240.96      244.55     13.90 o 
  -6   4  10     1161.19     1230.95     38.97 o 
  -5   4  10      244.18      270.25     18.11 o 
  -4   4  10     1003.43     1049.78     30.34 o 
  -3   4  10      476.20      481.06     26.54 o 
  -2   4  10      136.32      122.82      7.76 o 
  -1   4  10      129.90      153.15     12.22 o 
   0   4  10     1731.43     1743.99     56.59 o 
   1   4  10       17.75       14.50      5.48 o 
   2   4  10       43.22       33.74      6.98 o 
   3   4  10      396.40      402.62     27.04 o 
   4   4  10      409.04      435.54     19.67 o 
   5   4  10        4.19       14.55      6.96 o 
   6   4  10        2.56       -9.07      9.07 o 
  -9   5  10        2.11        2.82     12.36 o 
  -8   5  10      672.80      675.87     26.76 o 
  -7   5  10        4.93       10.47      8.26 o 
  -6   5  10       22.24       18.15     10.08 o 
  -5   5  10      485.12      473.66     18.43 o 
  -4   5  10      180.34      189.23     11.44 o 
  -3   5  10     1130.15     1155.47     27.04 o 
  -2   5  10     1552.82     1543.85     49.81 o 
  -1   5  10      126.93      133.40     12.05 o 
   0   5  10      619.71      642.63     16.67 o 
   1   5  10      126.33      118.49      7.39 o 
   2   5  10      422.26      481.78     45.80 o 
   3   5  10      329.26      381.40     17.27 o 
   4   5  10       35.64       32.99      9.13 o 
   5   5  10        1.59       -1.08      8.72 o 
  -8   6  10      266.44      237.78     16.81 o 
  -7   6  10       18.29       30.19     15.46 o 
  -6   6  10       13.67        8.57      6.63 o 
  -5   6  10     1142.03     1219.07     70.90 o 
  -4   6  10        9.64       10.28      4.64 o 
  -3   6  10      822.14      881.64     28.32 o 
  -2   6  10      444.86      441.78     16.60 o 
  -1   6  10       49.92       59.16      6.84 o 
   0   6  10        6.76        0.26      4.66 o 
   1   6  10      606.91      648.70     30.95 o 
   2   6  10      104.71      114.33     11.65 o 
   3   6  10       29.82       29.22     10.35 o 
   4   6  10        3.52        5.21      8.26 o 
  -7   7  10      437.35      430.23     24.55 o 
  -6   7  10      162.24      153.46     12.20 o 
  -5   7  10        0.11      -10.95     10.95 o 
  -4   7  10      191.31      174.73     32.30 o 
  -3   7  10       44.38       40.76      5.81 o 
  -2   7  10      449.38      454.79     19.96 o 
  -1   7  10      192.29      191.56     21.83 o 
   0   7  10      103.35      102.97     11.37 o 
   1   7  10        4.69        6.94      9.78 o 
   2   7  10       35.21       32.49      7.40 o 
   3   7  10       87.53       70.48     14.84 o 
   4   7  10      384.12      290.36     24.10 o 
  -6   8  10       98.98       79.39     16.53 o 
  -5   8  10       30.28       31.94      8.76 o 
  -4   8  10      222.04      216.06     12.85 o 
  -3   8  10        0.07        2.92      9.65 o 
  -2   8  10       74.01       63.25      8.68 o 
  -1   8  10      317.10      329.77     17.11 o 
   0   8  10       23.34       23.19      9.93 o 
   1   8  10       48.64       60.02     10.04 o 
   2   8  10       95.33       89.95     15.64 o 
   3   8  10       56.24       61.62     13.19 o 
  -3   9  10      123.62      106.89     17.66 o 
  -2   9  10       17.35       25.66      9.54 o 
  -1   9  10       11.51       10.41      9.98 o 
   0   9  10        8.43       33.84     12.52 o 
   1   9  10      281.18      258.67     23.21 o 
   1 -10  11      625.22      458.58     35.31 o 
   2 -10  11        0.19        6.49     10.59 o 
  -3  -9  11        5.34       -7.59     17.11 o 
  -2  -9  11       38.65       21.67     13.71 o 
  -1  -9  11       50.85       39.54     18.16 o 
   0  -9  11       24.80       14.77      7.41 o 
   1  -9  11        4.70       12.59      9.05 o 
   2  -9  11      272.00      267.04     27.23 o 
   3  -9  11        1.96       15.47     10.46 o 
   4  -9  11       46.89       39.91     12.28 o 
  -6  -8  11       16.93       -9.55      9.55 o 
  -5  -8  11       80.52       57.41      9.90 o 
  -4  -8  11       91.82       89.67     18.70 o 
  -3  -8  11        4.06      -16.42     16.42 o 
  -2  -8  11        9.47       14.66      7.24 o 
  -1  -8  11       17.32       18.13     12.75 o 
   0  -8  11      145.47      159.69     20.14 o 
   1  -8  11       27.57       24.20     18.78 o 
   2  -8  11       88.33       84.10     10.81 o 
   3  -8  11      104.55       98.74      9.67 o 
   4  -8  11       98.53       70.01     10.59 o 
  -6  -7  11        2.78       -7.20      7.20 o 
  -5  -7  11       24.41       33.31      8.80 o 
  -4  -7  11       55.04       46.57      8.59 o 
  -3  -7  11      710.71      737.94     52.94 o 
  -2  -7  11       74.11       70.97      7.30 o 
  -1  -7  11       38.83       52.88      8.82 o 
   0  -7  11      112.92      124.16     40.45 o 
   1  -7  11       55.53       49.37      7.71 o 
   2  -7  11       46.93       50.16      8.24 o 
   3  -7  11     1045.65     1108.90     28.65 o 
   4  -7  11      150.02      125.58     22.39 o 
   5  -7  11        8.63       15.06     10.87 o 
   6  -7  11       31.51       21.26     11.54 o 
  -7  -6  11       21.43       15.15      7.83 o 
  -6  -6  11        0.39       -9.98     10.70 o 
  -5  -6  11      219.25      263.63     16.30 o 
  -4  -6  11      228.81      236.34     14.02 o 
  -3  -6  11       13.35       12.03      4.05 o 
  -2  -6  11      436.50      444.49     34.68 o 
  -1  -6  11       26.21       23.56      5.46 o 
   0  -6  11      123.30      121.00     13.19 o 
   1  -6  11      851.41      924.07     30.45 o 
   2  -6  11        7.19       15.54      7.94 o 
   3  -6  11        8.87       15.03     12.13 o 
   4  -6  11        1.57        6.23     11.49 o 
   5  -6  11      179.08      162.87     23.45 o 
   6  -6  11      368.90      353.72     27.14 o 
  -7  -5  11        7.56       17.38      9.57 o 
  -6  -5  11      573.79      578.29     17.59 o 
  -5  -5  11       85.71       95.96      6.98 o 
  -4  -5  11      522.89      548.10     17.71 o 
  -3  -5  11       93.54      100.45      6.37 o 
  -2  -5  11      785.62      829.01     18.56 o 
  -1  -5  11        8.36        9.36      4.21 o 
   0  -5  11      408.14      407.34     11.85 o 
   1  -5  11      525.18      558.64     39.67 o 
   2  -5  11       15.23       19.57      7.01 o 
   3  -5  11       26.03       22.75      5.87 o 
   4  -5  11      712.22      721.95     65.76 o 
   5  -5  11        2.99        9.27     10.82 o 
   6  -5  11        4.59      -10.58     11.67 o 
  -8  -4  11       37.15       71.71     18.22 o 
  -7  -4  11      836.95      846.66     25.02 o 
  -6  -4  11       58.62       51.26     17.31 o 
  -5  -4  11      109.49      120.47      8.05 o 
  -4  -4  11     1230.57     1295.94     30.60 o 
  -3  -4  11       50.51       54.82      9.57 o 
  -2  -4  11      435.97      445.87     15.22 o 
  -1  -4  11     1610.14     1655.00     33.68 o 
   0  -4  11       86.18       88.28      8.65 o 
   1  -4  11      763.03      791.74     95.68 o 
   2  -4  11      494.42      505.70     14.64 o 
   3  -4  11      601.98      621.31     19.05 o 
   4  -4  11      403.42      433.93     14.99 o 
   5  -4  11      280.32      265.85     16.39 o 
   6  -4  11       50.09       41.15      8.97 o 
  -8  -3  11      681.82      626.88     28.03 o 
  -7  -3  11       33.91       30.13      6.72 o 
  -6  -3  11      160.69      161.83      8.24 o 
  -5  -3  11      374.70      409.33     12.18 o 
  -4  -3  11     1089.92     1142.84     23.52 o 
  -3  -3  11     1462.39     1481.62     26.46 o 
  -2  -3  11     1176.03     1216.82     30.27 o 
  -1  -3  11      239.86      238.98      8.74 o 
   0  -3  11      544.86      561.38     14.05 o 
   1  -3  11      170.85      172.37      7.58 o 
   2  -3  11     1336.29     1356.61     29.09 o 
   3  -3  11       21.22       32.00      8.75 o 
   4  -3  11       17.57        8.33      7.16 o 
   5  -3  11      231.27      242.69     17.32 o 
   6  -3  11      376.94      437.37     39.67 o 
   7  -3  11        5.47      -16.09     16.09 o 
  -9  -2  11      190.88      146.20     14.60 o 
  -8  -2  11       80.65       73.47      9.85 o 
  -7  -2  11       19.25       21.85     12.95 o 
  -6  -2  11     1309.22     1414.98     34.80 o 
  -5  -2  11      201.51      197.72      7.05 o 
  -4  -2  11       49.80       54.16      5.34 o 
  -3  -2  11      873.24      889.15     23.26 o 
  -2  -2  11     1113.41     1153.58     22.60 o 
  -1  -2  11      656.99      696.10     22.50 o 
   0  -2  11     3299.22     3414.28     62.32 o 
   1  -2  11      305.74      301.35     10.58 o 
   2  -2  11      416.83      438.17     12.99 o 
   3  -2  11      151.42      157.51     22.52 o 
   4  -2  11      357.92      392.95     13.50 o 
   5  -2  11      562.68      583.80     25.67 o 
   6  -2  11        1.94        3.76     11.07 o 
   7  -2  11        2.24      -10.26     10.26 o 
  -9  -1  11      125.45      116.87     16.55 o 
  -8  -1  11      379.97      410.70     18.50 o 
  -7  -1  11      630.64      636.19     18.28 o 
  -6  -1  11      709.42      718.13     15.63 o 
  -5  -1  11      294.95      300.60      9.20 o 
  -4  -1  11      172.63      182.04      6.44 o 
  -3  -1  11     1929.55     1945.22     32.60 o 
  -2  -1  11      385.29      381.69      9.09 o 
  -1  -1  11      634.50      678.96     13.83 o 
   0  -1  11      601.76      603.24     14.94 o 
   1  -1  11      176.75      169.12      7.83 o 
   2  -1  11      118.76      116.57      6.76 o 
   3  -1  11      950.25     1008.68     26.33 o 
   4  -1  11       66.92       69.66      7.41 o 
   5  -1  11        5.29       14.38     10.20 o 
   6  -1  11        2.18        5.25     10.05 o 
   7  -1  11      482.74      392.40     33.84 o 
  -9   0  11       64.01       71.71     14.71 o 
  -8   0  11     1236.35     1341.65     44.23 o 
  -7   0  11        3.92        4.55      4.73 o 
  -6   0  11       43.15       47.93      4.90 o 
  -5   0  11      848.95      834.78     31.28 o 
  -4   0  11      776.14      780.22     18.37 o 
  -3   0  11      168.77      172.34      8.52 o 
  -2   0  11      319.01      322.42     18.38 o 
  -1   0  11      386.94      362.12     11.15 o 
   0   0  11      423.23      447.66     13.02 o 
   1   0  11      395.83      394.17     12.21 o 
   2   0  11      800.05      824.53     21.43 o 
   3   0  11      115.80      130.07      7.32 o 
   4   0  11      125.58      143.57     19.21 o 
   5   0  11      331.55      368.32     18.33 o 
   6   0  11      198.26      185.53     14.82 o 
  -9   1  11      165.00      131.30     16.20 o 
  -8   1  11       55.24       47.11      8.89 o 
  -7   1  11      258.06      267.95     15.73 o 
  -6   1  11      256.48      251.14      9.93 o 
  -5   1  11     1217.85     1258.23     27.81 o 
  -4   1  11      511.36      546.91     15.23 o 
  -3   1  11       31.21       26.07      4.75 o 
  -2   1  11      748.21      732.03     18.00 o 
  -1   1  11      243.83      247.98      8.57 o 
   0   1  11       17.84       28.23      8.77 o 
   1   1  11      808.19      867.19     23.25 o 
   2   1  11        2.26        7.58      6.64 o 
   3   1  11       72.09       66.15      8.74 o 
   4   1  11      240.52      247.27     17.16 o 
   5   1  11       24.13       34.31      9.60 o 
   6   1  11       27.55       20.86      7.65 o 
  -8   2  11       98.47       69.31     20.21 o 
  -7   2  11     1470.90     1617.42     51.47 o 
  -6   2  11       36.61       45.65      8.83 o 
  -5   2  11      175.71      168.78     10.81 o 
  -4   2  11      142.96      130.19      8.54 o 
  -3   2  11      593.19      607.02     16.73 o 
  -2   2  11      146.82      166.57      9.97 o 
  -1   2  11      686.70      706.34     17.65 o 
   0   2  11      103.49      103.63      7.92 o 
   1   2  11       59.24       76.25     15.54 o 
   2   2  11       15.44        7.27      6.27 o 
   3   2  11      464.64      464.69     18.63 o 
   4   2  11        6.11       14.99     13.91 o 
   5   2  11      130.79      120.37     12.87 o 
   6   2  11       79.68       87.74     17.94 o 
  -8   3  11        7.12        5.47      6.26 o 
  -7   3  11        2.07        0.23      7.18 o 
  -6   3  11       10.50       14.72      6.60 o 
  -5   3  11      168.45      188.38     12.56 o 
  -4   3  11     1194.49     1256.67     38.51 o 
  -3   3  11      207.46      166.57     11.23 o 
  -2   3  11      334.57      335.55     13.45 o 
  -1   3  11       58.39       70.90     20.86 o 
   0   3  11       38.98       33.66      8.73 o 
   1   3  11      107.20      119.48      8.29 o 
   2   3  11      124.82      177.75     16.17 o 
   3   3  11        1.27       -0.76      6.67 o 
   4   3  11       32.88       39.65      7.46 o 
   5   3  11       77.27       97.09     10.74 o 
  -8   4  11        5.24       -7.12      7.12 o 
  -7   4  11        5.25        9.88     10.82 o 
  -6   4  11      228.67      253.64     14.91 o 
  -5   4  11       15.96       12.59      6.65 o 
  -4   4  11      248.16      276.42     12.45 o 
  -3   4  11      269.45      280.53     22.94 o 
  -2   4  11       13.30       15.77      5.77 o 
  -1   4  11       31.48       36.11      8.49 o 
   0   4  11      329.02      335.88     13.83 o 
   1   4  11      253.86      237.63     16.16 o 
   2   4  11      114.38      113.48     10.61 o 
   3   4  11       57.07       62.44     10.99 o 
   4   4  11      224.42      227.89     15.12 o 
   5   4  11        5.49        8.68     10.15 o 
  -8   5  11      142.59      139.52     14.97 o 
  -7   5  11       98.07       94.66      9.60 o 
  -6   5  11        1.01       -0.40     10.80 o 
  -5   5  11      290.74      293.33     25.74 o 
  -4   5  11        8.28       20.98      5.68 o 
  -3   5  11       83.58       87.79     10.42 o 
  -2   5  11        0.76       -0.59      6.06 o 
  -1   5  11      357.30      347.80     14.17 o 
   0   5  11      113.45      129.68      8.53 o 
   1   5  11      110.85      121.88      7.80 o 
   2   5  11      158.43      155.59     10.04 o 
   3   5  11      297.39      335.13     17.27 o 
   4   5  11       80.40       79.65     13.41 o 
  -7   6  11        1.90        9.94     11.62 o 
  -6   6  11      164.54      173.40     12.84 o 
  -5   6  11       11.29        2.43      8.70 o 
  -4   6  11       96.80       92.42      9.26 o 
  -3   6  11      216.57      211.22     10.98 o 
  -2   6  11      400.05      396.15     26.44 o 
  -1   6  11      193.69      194.85     30.28 o 
   0   6  11       71.15       67.47     16.76 o 
   1   6  11       75.64       81.23     11.69 o 
   2   6  11      166.09      153.05     11.67 o 
   3   6  11      319.29      301.51     26.09 o 
   4   6  11        5.28       35.75     13.38 o 
  -6   7  11      206.90      201.07     14.30 o 
  -5   7  11       68.52       75.56     24.51 o 
  -4   7  11      236.19      225.49     15.93 o 
  -3   7  11      146.44      137.89     17.14 o 
  -2   7  11        9.70       15.69      7.56 o 
  -1   7  11       28.63       17.27      6.68 o 
   0   7  11      488.58      487.40     22.75 o 
   1   7  11        4.60       10.89      8.94 o 
   2   7  11        4.92        6.72     12.97 o 
   3   7  11       69.55       51.45     10.98 o 
  -5   8  11      355.93      282.90     23.27 o 
  -4   8  11      128.80      133.22     10.84 o 
  -3   8  11      112.18      109.04     18.76 o 
  -2   8  11      164.16      144.07     11.67 o 
  -1   8  11      272.74      241.42     15.10 o 
   0   8  11      231.01      205.35     16.46 o 
   1   8  11      207.08      193.29     20.48 o 
   1 -10  12      164.91      114.64     13.56 o 
   0  -9  12      155.73      102.66     14.92 o 
   1  -9  12       13.12       12.80     11.69 o 
   2  -9  12      575.24      493.28     35.34 o 
  -4  -8  12      420.87      444.19     40.35 o 
  -3  -8  12      235.71      270.17     27.11 o 
  -2  -8  12       35.79       17.51      7.07 o 
  -1  -8  12      804.14      848.74     51.67 o 
   0  -8  12       17.40       16.00      6.54 o 
   1  -8  12       48.40       50.55     19.84 o 
   2  -8  12      299.20      298.29     36.60 o 
   3  -8  12       44.21       44.98     10.11 o 
   4  -8  12       21.18       14.77     15.62 o 
  -6  -7  12      905.38      829.04     52.58 o 
  -5  -7  12       28.89       37.18     14.19 o 
  -4  -7  12        5.70       13.01     16.90 o 
  -3  -7  12      192.49      200.20     25.99 o 
  -2  -7  12      522.68      533.70     20.13 o 
  -1  -7  12       69.52       68.02      9.66 o 
   0  -7  12      309.20      327.05     15.17 o 
   1  -7  12      164.91      164.61     11.48 o 
   2  -7  12      157.99      151.55     29.54 o 
   3  -7  12       53.93       56.39     14.92 o 
   4  -7  12      274.78      265.91     13.81 o 
   5  -7  12        8.95        4.56     11.69 o 
  -7  -6  12       61.84       43.73     18.89 o 
  -6  -6  12       33.34       27.71      8.25 o 
  -5  -6  12       29.33       14.76     10.40 o 
  -4  -6  12      283.40      277.90     26.64 o 
  -3  -6  12     1228.80     1224.62     83.77 o 
  -2  -6  12      114.65      125.32     22.65 o 
  -1  -6  12        5.72        2.02     14.93 o 
   0  -6  12      633.27      665.93     29.32 o 
   1  -6  12      247.94      246.01     10.65 o 
   2  -6  12      135.67      151.77     18.78 o 
   3  -6  12      270.63      286.88     12.46 o 
   4  -6  12        6.49        0.25      9.11 o 
   5  -6  12       66.95       52.05      9.29 o 
  -7  -5  12       16.94       -7.44      8.94 o 
  -6  -5  12       31.76       30.51     14.15 o 
  -5  -5  12     1069.80     1133.82     27.84 o 
  -4  -5  12       88.24       97.67     15.78 o 
  -3  -5  12       67.37       70.88      7.05 o 
  -2  -5  12       89.83      108.79      8.99 o 
  -1  -5  12      395.91      414.28     15.60 o 
   0  -5  12      175.75      181.44      8.15 o 
   1  -5  12      165.37      165.72      8.79 o 
   2  -5  12        6.62       13.50     15.53 o 
   3  -5  12      169.71      179.51     10.16 o 
   4  -5  12       45.59       54.65     11.88 o 
   5  -5  12       98.90      103.33     11.29 o 
   6  -5  12        1.07       16.53     11.97 o 
  -7  -4  12       70.39       67.84      8.26 o 
  -6  -4  12       48.94       44.83     12.27 o 
  -5  -4  12      424.40      430.91     14.15 o 
  -4  -4  12       15.70       18.09      8.28 o 
  -3  -4  12      366.26      382.96     11.94 o 
  -2  -4  12      446.88      497.54     15.00 o 
  -1  -4  12      220.27      205.51      8.50 o 
   0  -4  12      155.84      162.08      8.01 o 
   1  -4  12        4.14        5.44      6.44 o 
   2  -4  12       75.01       77.67      6.72 o 
   3  -4  12       27.81       24.36      9.85 o 
   4  -4  12      105.33      140.31     22.73 o 
   5  -4  12       18.47        4.19     10.98 o 
   6  -4  12        0.93       -2.80      7.78 o 
  -8  -3  12       89.81       55.31      9.41 o 
  -7  -3  12      426.17      435.16     16.65 o 
  -6  -3  12       80.03       87.35      7.52 o 
  -5  -3  12        6.55       -4.54      4.90 o 
  -4  -3  12       22.16       26.90      4.37 o 
  -3  -3  12       26.75       30.44      4.01 o 
  -2  -3  12      283.05      301.93     10.32 o 
  -1  -3  12      147.75      148.37      9.76 o 
   0  -3  12        7.09        5.11      5.78 o 
   1  -3  12      169.70      180.57     18.05 o 
   2  -3  12      145.34      175.01      8.20 o 
   3  -3  12       27.79       26.54      8.03 o 
   4  -3  12      135.14      155.00      8.88 o 
   5  -3  12       27.69       39.25     17.99 o 
   6  -3  12      119.68      138.83     26.92 o 
  -9  -2  12      515.51      352.07     25.42 o 
  -8  -2  12        4.74        8.24      8.20 o 
  -7  -2  12       21.53       14.78     13.26 o 
  -6  -2  12       94.81      110.67      8.62 o 
  -5  -2  12      150.65      147.39      6.42 o 
  -4  -2  12       55.11       56.90      4.51 o 
  -3  -2  12       95.61      108.47      5.67 o 
  -2  -2  12       40.41       47.84      4.20 o 
  -1  -2  12      160.87      173.89     14.96 o 
   0  -2  12       39.13       29.78      9.41 o 
   1  -2  12      905.65      891.75     36.24 o 
   2  -2  12        3.99       -4.79      4.79 o 
   3  -2  12       21.40       29.08     15.53 o 
   4  -2  12      344.24      386.42     13.48 o 
   5  -2  12       81.84       69.93     12.42 o 
   6  -2  12       10.14       13.14     10.88 o 
  -8  -1  12       24.91       29.22      7.16 o 
  -7  -1  12       83.58       77.59     12.52 o 
  -6  -1  12      535.34      524.98     19.74 o 
  -5  -1  12      176.37      177.66      7.22 o 
  -4  -1  12      250.80      261.15     10.94 o 
  -3  -1  12       58.45       55.04      4.45 o 
  -2  -1  12      194.06      216.85      7.71 o 
  -1  -1  12      433.83      407.54     17.44 o 
   0  -1  12      341.25      347.05     10.93 o 
   1  -1  12        4.26       14.15      4.95 o 
   2  -1  12      182.55      185.95      9.75 o 
   3  -1  12        3.60       -0.41      7.50 o 
   4  -1  12      193.61      204.02     10.89 o 
   5  -1  12      197.59      204.22     15.02 o 
   6  -1  12        5.27       -0.22     15.14 o 
  -8   0  12      311.87      301.51     17.40 o 
  -7   0  12      131.43      134.49      8.42 o 
  -6   0  12      237.17      247.67      9.67 o 
  -5   0  12      215.88      216.85     11.92 o 
  -4   0  12      633.28      641.97     25.55 o 
  -3   0  12        2.91       16.59      4.88 o 
  -2   0  12      510.64      531.78     14.69 o 
  -1   0  12      466.06      485.45     14.28 o 
   0   0  12       14.39       17.65      7.29 o 
   1   0  12        3.93        6.36     13.45 o 
   2   0  12     1175.00     1248.52     31.62 o 
   3   0  12       17.06        3.88      5.57 o 
   4   0  12        3.08        8.22      8.18 o 
   5   0  12      105.87       94.36     15.73 o 
   6   0  12       32.64       35.57     14.75 o 
  -8   1  12        7.65        7.18     10.65 o 
  -7   1  12      232.02      252.05     10.81 o 
  -6   1  12      188.42      191.46     10.43 o 
  -5   1  12      762.90      773.76     22.22 o 
  -4   1  12        3.01       -5.48      6.36 o 
  -3   1  12     1302.66     1366.73     47.11 o 
  -2   1  12      277.39      268.80      9.74 o 
  -1   1  12       25.84       26.32      6.93 o 
   0   1  12      160.53      158.67      8.00 o 
   1   1  12      371.26      442.99     16.36 o 
   2   1  12      201.33      216.98     11.29 o 
   3   1  12      184.47      177.57     11.93 o 
   4   1  12        6.10       27.14     10.50 o 
   5   1  12      490.17      478.61     23.64 o 
  -8   2  12      221.19      196.18     20.63 o 
  -7   2  12       71.64       38.51     14.54 o 
  -6   2  12      585.49      560.25     23.15 o 
  -5   2  12      467.54      480.76     19.41 o 
  -4   2  12      450.50      482.15     18.22 o 
  -3   2  12      463.07      486.54     18.10 o 
  -2   2  12       30.98       27.81      6.41 o 
  -1   2  12       88.20       96.11      8.24 o 
   0   2  12     2256.33     2290.47     60.25 o 
   1   2  12       33.49       50.50      9.26 o 
   2   2  12      118.83      123.63      9.02 o 
   3   2  12      894.42      901.28     43.26 o 
   4   2  12       70.83       62.98     29.65 o 
   5   2  12        2.82        4.75     11.04 o 
  -8   3  12      699.29      586.61     28.42 o 
  -7   3  12       58.19       59.47     14.87 o 
  -6   3  12      362.09      353.38     14.98 o 
  -5   3  12      154.53      160.99     11.65 o 
  -4   3  12      203.83      207.83     39.59 o 
  -3   3  12      341.97      372.47     14.84 o 
  -2   3  12      703.16      784.59     26.67 o 
  -1   3  12      110.41      116.67      9.38 o 
   0   3  12      255.55      253.29     14.07 o 
   1   3  12       78.96       76.92     20.78 o 
   2   3  12      371.36      384.28     17.55 o 
   3   3  12      830.59      738.26     81.23 o 
   4   3  12       32.73       27.18     15.05 o 
  -8   4  12      255.25      235.07     21.67 o 
  -7   4  12        9.40       13.81     19.21 o 
  -6   4  12      173.34      178.45     20.35 o 
  -5   4  12      714.46      752.10     25.67 o 
  -4   4  12       22.38       25.51      7.28 o 
  -3   4  12      643.04      690.37     24.90 o 
  -2   4  12      993.24      973.03     41.22 o 
  -1   4  12        6.65       11.14      7.05 o 
   0   4  12        4.67       -5.51      5.69 o 
   1   4  12      884.75      930.25     32.47 o 
   2   4  12       55.23       64.36      8.53 o 
   3   4  12        0.76        0.87      9.07 o 
   4   4  12       13.31       17.98     14.36 o 
  -7   5  12      479.37      493.20     38.84 o 
  -6   5  12      201.87      198.89     18.31 o 
  -5   5  12       42.12       48.15      8.26 o 
  -4   5  12      618.02      627.66     22.24 o 
  -3   5  12       13.68       19.51      7.24 o 
  -2   5  12      751.90      783.04     27.36 o 
  -1   5  12      404.18      399.59     17.85 o 
   0   5  12       89.58       90.12      9.33 o 
   1   5  12      103.77       96.47     25.87 o 
   2   5  12       10.71       -5.83      7.61 o 
   3   5  12        4.14      -14.75     14.75 o 
  -6   6  12       82.45       80.28     17.61 o 
  -5   6  12      220.34      233.41     14.94 o 
  -4   6  12      244.23      230.00     13.41 o 
  -3   6  12        0.10       -1.51      7.48 o 
  -2   6  12      103.59      112.75      8.26 o 
  -1   6  12      357.63      379.88     42.01 o 
   0   6  12       12.62       22.97      6.38 o 
   1   6  12       56.62       60.24     10.52 o 
   2   6  12      153.62      143.01     16.20 o 
  -5   7  12       21.79       18.87     14.60 o 
  -4   7  12      234.94      210.05     15.89 o 
  -3   7  12      511.00      466.97     27.73 o 
  -2   7  12       13.69        6.28      5.85 o 
  -1   7  12      221.12      227.89     15.12 o 
   0   7  12       55.52       39.74     11.15 o 
   1   7  12       85.55       60.02     12.56 o 
  -2   8  12        5.16       -2.17     10.19 o 
   0  -9  13        3.27        3.90     10.17 o 
   1  -9  13       34.20       21.67      8.92 o 
  -1  -8  13       15.55        6.71      8.15 o 
   0  -8  13        5.57       19.26     11.26 o 
   1  -8  13      106.12       84.66     12.57 o 
   2  -8  13       48.67       49.35     14.69 o 
  -4  -7  13      463.40      408.90     42.30 o 
  -3  -7  13      145.79      132.34     42.47 o 
  -2  -7  13       98.34       98.64      9.76 o 
  -1  -7  13       10.46       28.96     14.46 o 
   0  -7  13       81.62       99.71     11.79 o 
   1  -7  13      165.94      181.79     13.44 o 
   2  -7  13       29.60       30.54      9.49 o 
   3  -7  13        5.01       -1.88      7.75 o 
   4  -7  13      298.24      314.96     30.32 o 
  -6  -6  13       44.77       14.32     16.51 o 
  -5  -6  13      204.53      229.23     22.75 o 
  -4  -6  13      111.05       87.48      9.71 o 
  -3  -6  13      466.72      464.64     19.78 o 
  -2  -6  13       22.93       15.87      7.15 o 
  -1  -6  13      942.96      933.28    130.53 o 
   0  -6  13       45.09       41.05      7.72 o 
   1  -6  13        2.61        7.50      8.02 o 
   2  -6  13       48.26       47.75     20.64 o 
   3  -6  13      505.04      526.42     48.31 o 
   4  -6  13      111.34       74.57     12.86 o 
   5  -6  13       91.75       91.65     16.07 o 
  -6  -5  13       61.60       77.31     17.35 o 
  -5  -5  13       51.13       43.84      8.90 o 
  -4  -5  13      291.72      286.91     15.30 o 
  -3  -5  13      564.80      559.61     48.15 o 
  -2  -5  13      427.23      445.62     22.36 o 
  -1  -5  13      362.16      374.98     17.16 o 
   0  -5  13       95.22       94.97      7.88 o 
   1  -5  13      137.78      140.90     21.51 o 
   2  -5  13      890.26      966.55     49.14 o 
   3  -5  13       89.15       77.12      9.20 o 
   4  -5  13       15.50       14.41      6.41 o 
   5  -5  13      338.33      270.64     21.80 o 
  -7  -4  13       79.37       48.89      6.90 o 
  -6  -4  13      824.20      812.42     51.04 o 
  -5  -4  13       17.25       17.10      6.61 o 
  -4  -4  13        2.62        6.19      9.06 o 
  -3  -4  13      182.64      187.09     15.76 o 
  -2  -4  13      355.10      340.24     11.73 o 
  -1  -4  13      252.60      279.52     14.60 o 
   0  -4  13     1616.39     1570.38    140.54 o 
   1  -4  13      377.43      386.23     18.43 o 
   2  -4  13      233.06      250.32     13.62 o 
   3  -4  13      177.29      188.46     11.94 o 
   4  -4  13      289.04      301.37     15.69 o 
   5  -4  13      438.83      341.72     19.07 o 
  -8  -3  13       25.34       16.05     10.85 o 
  -7  -3  13      745.07      725.73     50.59 o 
  -6  -3  13      347.51      367.92     53.61 o 
  -5  -3  13      259.96      281.18     23.60 o 
  -4  -3  13      640.44      665.56     41.30 o 
  -3  -3  13      355.85      407.90     25.34 o 
  -2  -3  13       12.56        1.54      7.23 o 
  -1  -3  13      510.07      525.76     17.19 o 
   0  -3  13      241.40      224.90     12.05 o 
   1  -3  13       15.18       23.72      8.31 o 
   2  -3  13       68.55       73.33      7.43 o 
   3  -3  13      568.93      609.00     44.27 o 
   4  -3  13       12.37        0.79     10.59 o 
   5  -3  13       14.05       17.12      8.40 o 
  -8  -2  13      801.49      713.77     46.44 o 
  -7  -2  13        0.66       -6.10     12.66 o 
  -6  -2  13       23.47       19.47      6.43 o 
  -5  -2  13      760.69      832.72     48.05 o 
  -4  -2  13      487.27      510.96     14.35 o 
  -3  -2  13       95.69       92.21      8.29 o 
  -2  -2  13     1151.50     1179.50     27.21 o 
  -1  -2  13       10.70       13.35      6.58 o 
   0  -2  13      830.31      900.25     33.38 o 
   1  -2  13      837.08      875.60     26.01 o 
   2  -2  13      120.16      105.80      9.57 o 
   3  -2  13      283.21      323.42     13.51 o 
   4  -2  13        4.96        8.59      6.74 o 
   5  -2  13        4.92       -9.55     11.54 o 
  -8  -1  13        7.34        2.82      7.81 o 
  -7  -1  13       45.81       46.84      7.16 o 
  -6  -1  13      306.64      337.10     27.44 o 
  -5  -1  13      940.95     1014.72     24.21 o 
  -4  -1  13      377.15      397.38     11.83 o 
  -3  -1  13      129.86      122.25      9.23 o 
  -2  -1  13      376.49      370.75     12.37 o 
  -1  -1  13      147.16      157.90     14.78 o 
   0  -1  13        6.96        8.53      5.99 o 
   1  -1  13      690.98      740.44     20.98 o 
   2  -1  13       17.93       22.32      6.79 o 
   3  -1  13       18.59       19.46      6.79 o 
   4  -1  13      157.15      143.60     20.82 o 
   5  -1  13       27.06       18.87     11.62 o 
  -8   0  13        5.18      -11.26     11.26 o 
  -7   0  13      634.78      633.06     24.61 o 
  -6   0  13        2.25        1.16      5.50 o 
  -5   0  13       26.19       32.22      4.82 o 
  -4   0  13      162.30      195.57      8.55 o 
  -3   0  13      402.46      408.23     18.01 o 
  -2   0  13      217.48      237.16     19.31 o 
  -1   0  13     1324.12     1335.00     32.65 o 
   0   0  13       18.16       32.86      8.17 o 
   1   0  13      187.03      208.19     24.63 o 
   2   0  13       21.76       18.15      7.50 o 
   3   0  13       65.09       69.48     23.49 o 
   4   0  13       87.66       63.89     12.92 o 
   5   0  13       26.73        2.07     10.57 o 
  -7   1  13       15.07        6.72      7.18 o 
  -6   1  13      115.06      105.62      9.52 o 
  -5   1  13        7.48        7.37      8.39 o 
  -4   1  13      885.00      937.60     25.67 o 
  -3   1  13      120.33      132.22      8.86 o 
  -2   1  13        6.76        2.84      6.40 o 
  -1   1  13      274.38      273.11     12.23 o 
   0   1  13        9.16       15.48      6.88 o 
   1   1  13       16.94        8.06      8.28 o 
   2   1  13      944.97     1080.96     38.86 o 
   3   1  13       14.42        8.66     10.32 o 
   4   1  13        0.69        1.79     16.51 o 
   5   1  13        2.68      -10.59     10.59 o 
  -7   2  13        4.86       14.17      7.61 o 
  -6   2  13      318.39      311.05     14.87 o 
  -5   2  13       22.37        5.44      9.52 o 
  -4   2  13      233.69      245.06     13.60 o 
  -3   2  13      510.36      551.05     20.73 o 
  -2   2  13       17.44       -1.81     10.74 o 
  -1   2  13       56.86       52.42      9.95 o 
   0   2  13      375.02      392.93     17.87 o 
   1   2  13        9.62        7.39     10.41 o 
   2   2  13      100.37      103.33     11.08 o 
   3   2  13      140.77      148.41     25.06 o 
   4   2  13      114.31       94.79     10.03 o 
  -7   3  13       99.50      112.65     11.24 o 
  -6   3  13      143.73      151.22     11.49 o 
  -5   3  13      379.22      347.65     16.96 o 
  -4   3  13       58.20       67.45     11.65 o 
  -3   3  13      300.36      337.49     18.61 o 
  -2   3  13       67.25       75.06      9.99 o 
  -1   3  13       37.43       37.87      7.49 o 
   0   3  13       63.27       41.43      8.56 o 
   1   3  13       21.94       20.15      6.96 o 
   2   3  13       26.08       42.49      8.20 o 
   3   3  13      317.81      301.18     18.74 o 
  -7   4  13       96.41      109.35     16.64 o 
  -6   4  13       53.27       55.23     16.43 o 
  -5   4  13      147.55      136.35     14.84 o 
  -4   4  13        9.61        7.18      7.19 o 
  -3   4  13        6.21       19.51      7.65 o 
  -2   4  13      556.67      549.29     22.08 o 
  -1   4  13       17.37        7.90      9.36 o 
   0   4  13        2.62       -4.44      9.52 o 
   1   4  13       96.59      123.01     12.32 o 
   2   4  13       47.54       39.27      8.41 o 
   3   4  13      175.06      190.84     20.76 o 
  -6   5  13       13.05        7.50      9.46 o 
  -5   5  13      245.21      218.51     14.73 o 
  -4   5  13      444.26      440.35     20.32 o 
  -3   5  13      109.06       96.31     22.97 o 
  -2   5  13        3.83        2.64     13.11 o 
  -1   5  13        0.85        5.35      8.93 o 
   0   5  13      190.32      175.33     12.35 o 
   1   5  13      170.22      162.46     25.87 o 
   2   5  13        7.40        7.18     10.89 o 
  -5   6  13      205.29      160.06     19.00 o 
  -4   6  13      174.98      165.85     12.44 o 
  -3   6  13        5.48        3.52      5.49 o 
  -2   6  13       24.97       10.27      9.33 o 
  -1   6  13      548.23      536.17     74.25 o 
   0   6  13       15.35       21.93     11.45 o 
  -4   7  13       65.33       56.20     16.79 o 
  -3   7  13      256.52      199.49     22.06 o 
  -2   7  13      342.97      312.35     22.91 o 
  -1  -8  14       12.29        8.42      8.63 o 
   0  -8  14      295.82      212.60     22.34 o 
  -3  -7  14       10.73       13.45      9.72 o 
  -2  -7  14      132.45      115.27     17.07 o 
  -1  -7  14      288.46      248.34     24.60 o 
   0  -7  14       75.26       69.50     15.70 o 
   1  -7  14      134.96      166.07     18.22 o 
  -4  -6  14       19.57        6.67      8.97 o 
  -3  -6  14        9.58        7.44      7.73 o 
  -2  -6  14      533.82      520.06     25.56 o 
  -1  -6  14      110.15      108.24      9.96 o 
   0  -6  14       62.95       31.85      9.59 o 
   1  -6  14      148.60      133.72     12.85 o 
   2  -6  14       10.93        5.69     15.59 o 
   3  -6  14       14.80        4.32     11.69 o 
  -5  -5  14        5.92       -5.49      6.43 o 
  -4  -5  14       64.58       69.90     10.75 o 
  -3  -5  14        3.15       11.37      9.48 o 
  -2  -5  14       31.38       18.83      7.62 o 
  -1  -5  14       17.08       22.38      9.59 o 
   0  -5  14       37.63       33.61      9.91 o 
   1  -5  14      303.79      295.33     14.50 o 
   2  -5  14       51.24       49.85      9.53 o 
   3  -5  14        3.54       -4.22      8.36 o 
   4  -5  14        0.44        5.01     11.93 o 
  -6  -4  14       17.31       19.27     12.05 o 
  -5  -4  14      232.76      239.56     28.64 o 
  -4  -4  14       99.02       95.07     10.48 o 
  -3  -4  14      251.86      263.68     31.79 o 
  -2  -4  14       44.60       54.81     21.34 o 
  -1  -4  14      114.46      108.59     10.95 o 
   0  -4  14      115.64      127.81      7.99 o 
   1  -4  14      115.67      119.02      8.25 o 
   2  -4  14       27.09       36.24      8.63 o 
   3  -4  14       49.78       56.20     13.38 o 
   4  -4  14        1.81       25.38     11.43 o 
  -7  -3  14        8.29        9.08      7.87 o 
  -6  -3  14      172.24      159.73     15.59 o 
  -5  -3  14       83.06       79.79     14.19 o 
  -4  -3  14       16.40       21.30      8.83 o 
  -3  -3  14      139.81      135.97     11.08 o 
  -2  -3  14        4.89       -1.41     12.39 o 
  -1  -3  14        6.71        9.81      7.58 o 
   0  -3  14      560.00      566.77     19.21 o 
   1  -3  14       58.68       52.74      7.24 o 
   2  -3  14       12.73       12.03      9.21 o 
   3  -3  14       76.56       70.33      7.65 o 
   4  -3  14       16.86       15.40     11.57 o 
  -7  -2  14        3.19       -8.30     17.20 o 
  -6  -2  14       64.55       55.03      9.07 o 
  -5  -2  14      312.56      322.11     20.19 o 
  -4  -2  14       18.67       14.62      8.13 o 
  -3  -2  14      136.83      121.52      7.95 o 
  -2  -2  14     1046.82     1135.42     32.55 o 
  -1  -2  14       90.03       96.22      8.77 o 
   0  -2  14        3.90       -2.00      5.78 o 
   1  -2  14        1.18       -6.10      9.11 o 
   2  -2  14      276.39      306.49     12.10 o 
   3  -2  14       48.74       37.49      9.60 o 
   4  -2  14       63.32       40.38     14.19 o 
  -7  -1  14      336.17      299.29     15.26 o 
  -6  -1  14       38.96       40.64      9.49 o 
  -5  -1  14      295.13      303.61     35.83 o 
  -4  -1  14       11.07       17.47      6.19 o 
  -3  -1  14      368.51      388.34     14.22 o 
  -2  -1  14      194.53      183.97     16.15 o 
  -1  -1  14        7.56       18.71      8.15 o 
   0  -1  14       78.51       75.24      7.32 o 
   1  -1  14      583.24      581.98     18.53 o 
   2  -1  14       45.46       56.76      9.13 o 
   3  -1  14       27.81       26.49      7.33 o 
   4  -1  14       31.95       24.65     20.94 o 
  -7   0  14      331.83      338.38     20.59 o 
  -6   0  14      165.36      140.56      9.82 o 
  -5   0  14      272.67      265.89     31.44 o 
  -4   0  14     1085.68     1074.84     31.09 o 
  -3   0  14        8.89        9.49      6.51 o 
  -2   0  14       75.04       72.09      8.82 o 
  -1   0  14      364.31      404.52     13.59 o 
   0   0  14      452.53      485.49     15.60 o 
   1   0  14        6.88       10.62     17.68 o 
   2   0  14        1.25       -6.10      6.10 o 
   3   0  14      181.00      158.51     12.69 o 
   4   0  14      190.22      156.37     14.93 o 
  -7   1  14      239.37      193.70     18.85 o 
  -6   1  14      238.90      227.78     27.27 o 
  -5   1  14       51.03       45.76      7.60 o 
  -4   1  14      381.11      388.41     15.32 o 
  -3   1  14       23.27       29.84      7.64 o 
  -2   1  14      237.99      245.57     11.21 o 
  -1   1  14      385.25      411.13     14.55 o 
   0   1  14       21.45       23.34     10.46 o 
   1   1  14      132.45      145.08     12.35 o 
   2   1  14      287.00      277.76     14.93 o 
   3   1  14      445.67      383.74     22.84 o 
   4   1  14       64.69       50.19     12.52 o 
  -7   2  14       84.69       79.65     13.14 o 
  -6   2  14      170.51      165.12     13.76 o 
  -5   2  14      242.71      225.80     14.80 o 
  -4   2  14        3.84        2.52     16.81 o 
  -3   2  14      612.88      606.28     22.29 o 
  -2   2  14      564.00      593.16     22.81 o 
  -1   2  14       13.98       21.85     12.77 o 
   0   2  14       11.06       19.66     10.28 o 
   1   2  14      890.47      984.48     63.13 o 
   2   2  14       49.99       55.21     12.34 o 
   3   2  14      130.76      108.50     13.90 o 
  -7   3  14       55.72       50.82     13.01 o 
  -6   3  14      624.15      574.53     26.88 o 
  -5   3  14       48.89       45.27     11.96 o 
  -4   3  14      308.48      291.59     41.26 o 
  -3   3  14       68.03       73.09     11.42 o 
  -2   3  14       89.90       78.91     10.78 o 
  -1   3  14      106.14      101.59     13.55 o 
   0   3  14      205.89      203.28     20.04 o 
   1   3  14      103.38      125.22     15.31 o 
   2   3  14       21.28       35.63      9.14 o 
  -6   4  14       97.29       95.35     15.25 o 
  -5   4  14      221.73      232.44     16.77 o 
  -4   4  14      275.45      260.43     15.79 o 
  -3   4  14        0.93       -4.88      7.59 o 
  -2   4  14      106.73       95.65     30.04 o 
  -1   4  14      431.17      405.80     24.34 o 
   0   4  14       15.24        7.03      9.30 o 
   1   4  14       71.56       77.23     11.75 o 
  -4   5  14       97.74       81.55     10.15 o 
  -3   5  14      453.19      428.15     22.22 o 
  -2   5  14       26.16       38.81      7.71 o 
  -1   5  14       46.49       44.32      8.11 o 
   0   5  14       25.55       24.06     14.16 o 
  -3   6  14       16.71       24.06     11.56 o 
  -2   6  14        1.84        9.94      9.42 o 
  -2  -7  15      141.56      100.30     17.11 o 
  -1  -7  15        6.12       -5.21     12.36 o 
  -4  -6  15      130.82       68.02     13.12 o 
  -3  -6  15       93.50       82.32     14.42 o 
  -2  -6  15      241.13      199.91     22.08 o 
  -1  -6  15       26.83       25.96     10.80 o 
   0  -6  15      329.72      180.82     21.39 o 
  -5  -5  15      112.30       86.92     14.01 o 
  -4  -5  15      228.49      191.66     19.18 o 
  -3  -5  15      307.59      265.81     23.06 o 
  -2  -5  15       11.66       -1.20     11.14 o 
  -1  -5  15      431.11      395.21     24.05 o 
   0  -5  15      202.49      191.48     15.14 o 
   1  -5  15        0.47      -11.33     14.09 o 
   2  -5  15        1.07       -5.42     11.52 o 
   3  -5  15      454.46      312.88     28.65 o 
  -6  -4  15      214.63      156.35     18.78 o 
  -5  -4  15       79.93       75.25     14.06 o 
  -4  -4  15      514.94      492.90     26.97 o 
  -3  -4  15       57.55       48.28      9.00 o 
  -2  -4  15      370.45      384.43     45.41 o 
  -1  -4  15      109.58      132.32     18.34 o 
   0  -4  15      151.27      131.08     15.59 o 
   1  -4  15       70.08       67.27     11.94 o 
   2  -4  15      233.34      217.81     30.00 o 
   3  -4  15      158.79      138.82     13.19 o 
  -6  -3  15      541.44      386.02     32.99 o 
  -5  -3  15      169.11      173.71     15.27 o 
  -4  -3  15       49.18       58.76      9.66 o 
  -3  -3  15      236.19      237.97     14.87 o 
  -2  -3  15       85.21      113.72     11.91 o 
  -1  -3  15       65.76       62.40      8.57 o 
   0  -3  15       45.09       48.46      8.62 o 
   1  -3  15      497.44      473.08     31.21 o 
   2  -3  15        9.88        1.35      6.99 o 
   3  -3  15       48.96       58.65     12.86 o 
  -6  -2  15        1.05       14.77     13.47 o 
  -5  -2  15      109.88       99.94     15.77 o 
  -4  -2  15      131.33      143.18     32.91 o 
  -3  -2  15      116.01       90.73      8.28 o 
  -2  -2  15      215.58      217.20     10.94 o 
  -1  -2  15      930.59      994.41     30.98 o 
   0  -2  15        3.25        4.67     13.23 o 
   1  -2  15       70.02       59.24     10.89 o 
   2  -2  15        5.49       17.13     17.50 o 
   3  -2  15       20.26       11.26      7.92 o 
  -6  -1  15        3.90        5.97     10.09 o 
  -5  -1  15       98.27       80.14     22.23 o 
  -4  -1  15      245.11      238.74     13.80 o 
  -3  -1  15        1.78      -11.42     13.44 o 
  -2  -1  15       75.06       77.89     10.15 o 
  -1  -1  15       40.07       46.16      9.74 o 
   0  -1  15       22.20       29.64      7.07 o 
   1  -1  15       43.44       58.03      9.44 o 
   2  -1  15      494.01      471.22     76.38 o 
   3  -1  15       16.28       17.51      6.78 o 
  -5   0  15      101.43       78.39     10.45 o 
  -4   0  15       66.05       50.51      7.98 o 
  -3   0  15      468.09      465.63     16.03 o 
  -2   0  15        6.09       -1.28      6.35 o 
  -1   0  15      181.78      177.77     11.17 o 
   0   0  15      402.54      428.63     19.65 o 
   1   0  15      105.27      100.18     14.32 o 
   2   0  15       12.80       11.75      7.08 o 
   3   0  15       17.10       38.63     12.99 o 
  -5   1  15      231.50      215.24     14.01 o 
  -4   1  15       23.19       13.39      6.99 o 
  -3   1  15       85.93       78.07      9.09 o 
  -2   1  15       43.09       37.83      7.56 o 
  -1   1  15       16.76       16.68      7.10 o 
   0   1  15      207.40      196.09     15.14 o 
   1   1  15        0.13       -8.73      8.73 o 
   2   1  15        1.38        2.00      7.58 o 
   3   1  15      311.10      208.76     23.84 o 
  -6   2  15      155.82       89.41     15.60 o 
  -5   2  15       73.71       73.69      9.67 o 
  -4   2  15        1.05        0.92      7.55 o 
  -3   2  15        4.36        3.54      7.42 o 
  -2   2  15      606.00      595.86     29.14 o 
  -1   2  15       43.66       48.50     13.26 o 
   0   2  15        0.94       -2.69      7.28 o 
   1   2  15        3.19        3.80     17.70 o 
   2   2  15        4.95       14.55     15.62 o 
  -5   3  15      255.79      237.32     27.68 o 
  -4   3  15      504.02      476.84     23.39 o 
  -3   3  15       32.73       41.69     11.51 o 
  -2   3  15       52.20       47.12     17.96 o 
  -1   3  15       74.23       77.19     10.98 o 
   0   3  15       73.96       72.22     11.07 o 
   1   3  15      351.98      257.24     24.10 o 
  -3   4  15        5.68        3.10      8.87 o 
  -2   4  15        0.90        9.05     10.76 o 
  -1   4  15      631.66      546.32     37.18 o 
   0   4  15        2.03      -11.08     11.08 o 
  -2   5  15      119.13       96.79     14.21 o 
  -1   5  15       12.21       18.50     11.28 o 
  -3  -4  16       87.70       66.33     12.95 o 
  -2  -4  16      691.47      647.70     46.48 o 
  -1  -4  16       11.05      -14.36     14.36 o 
   1  -4  16       91.26       56.85     12.43 o 
  -4  -3  16       38.20       14.77     10.41 o 
  -3  -3  16       34.63       19.52     14.32 o 
  -2  -3  16      145.40      114.01     14.79 o 
  -1  -3  16       46.74       46.05     12.60 o 
   0  -3  16       21.26       21.98      8.08 o 
   1  -3  16      671.83      569.96     39.39 o 
   2  -3  16        0.94       -6.94     17.79 o 
  -4  -2  16      909.28      797.13     53.23 o 
  -3  -2  16        5.43       25.23     14.49 o 
  -2  -2  16       18.92       40.07     11.20 o 
  -1  -2  16      176.23      131.42     16.24 o 
   0  -2  16       75.45       71.66     10.05 o 
   1  -2  16        3.52       -5.21     12.17 o 
  -4  -1  16      141.09      110.58     14.86 o 
  -3  -1  16        0.50        5.12     15.32 o 
  -2  -1  16       47.99       31.26      8.76 o 
  -1  -1  16      459.15      390.77     18.73 o 
   0  -1  16        6.80       16.12      7.62 o 
   1  -1  16        4.59      -14.77     17.09 o 
  -4   0  16       61.06       62.32     17.20 o 
  -3   0  16      998.88      946.58     38.43 o 
  -2   0  16       46.93       39.76     13.61 o 
  -1   0  16       37.83       34.27     11.27 o 
   0   0  16       17.25        2.75     17.14 o 
   1   0  16      122.91       96.38     12.73 o 
  -5   1  16       77.25       65.85     15.29 o 
  -4   1  16      194.95      206.20     24.10 o 
  -3   1  16      305.10      299.56     36.55 o 
  -2   1  16        2.92        7.45      7.29 o 
  -1   1  16      160.44      170.92     15.49 o 
   0   1  16      317.95      254.16     17.89 o 
  -4   2  16        8.22      -10.22     17.61 o 
  -3   2  16       60.33       62.08     18.33 o 
  -2   2  16      125.60      130.28     21.52 o 
  -1   2  16      328.32      272.10     21.16 o 
   0   2  16       14.43       30.35     11.84 o 
  -2  -1  17       11.20       29.70     13.17 o 
  -1  -1  17       91.14       53.58     14.88 o 
  -2   0  17      465.33      329.77     24.08 o 
                                                 
